# Supplementary material for: Origin and evolutionary landscape of Nr2f transcription factors across Metazoa
Source: PLoS One. 2021 Nov 22;16(11):e0254282. doi: 10.1371/journal.pone.0254282 (PMC8608329; doi:10.1371/journal.pone.0254282)
Supplement: S2 File — (TXT) [file pone.0254282.s006.txt]

S2 File. List of protein sequences excluded from Nr2f phylogenetic tree due to their high degree of divergence

>XP_029191520.1_Nr2f1/2/5/6d_Acropora_millepora
MEICSVCGDHSTGRHYGANTCEGCKLFFKRSIKKQLYYTCRVTGCCPVNKRYRNSCQYCRMKKCLRVGMKREAVQQTRAQDFEKGRRRTRRHQTKSDIRRETDFVSLSDFVCHLQAVEPYQTPRTSKNEARSTSEKSDAYVVDSANAAPKLAVSENTTEIAARLLFMSIHWAKDVRHFSELSHFDQVVLLQENWYKLFVINLVQWAMPFEIAPLVADVVEKTPSQHLDGFLHNLGKLNEVVCKFLHLELDRAEFCLIKALALFNPDIDQLTDAVQVQAVQNKTRNALEEYLRMHRAHAPNRLGQLLIKLTSICAVDPKMLEHVFFNKLIGGAAINGLVDDILRANYLSSHSNAKSTTTV

>AEB21388.1_Nr2f1/2/5/6c_Hydractinia_echinata TNKHTLVDCAVCGDKSSGKHYGVYTCEGCKSFFKRSIRRNLEYQCRSNKKCPVDQHHRNQCQHCRLKKCFKVGMRREAVQSGRHKVQANTQSSASSSFSSTFLSQLIAAEPFQPVLSPISMNFMNDGSQNMCELATKLLFNAIEWAKNIPIFPTLTTGDQIALIKLGWKELFVLNLGKCQSPLRLNDVLSNSNLDGLPEYQATFYEHVKALQTQIDTLKSLQIDAAEYACLKAMILFTPDTPSLNNSAYIHTLQEKAMNALESYTKTKYPLQPARFGKLLLRLSSIRPINTVVIEQLFFTWLVGKTPIETIIQDYMFGAPNQSYQWACLKEIHLLEKGE

>XP_004210599.1_Nr2f1/2/5b_Hydra_vulgaris
MASVQPTDGNIFRIARNLNVDYKSSSNVLSEKNFQLSFDCIRPTMDPTLQNPMKNSLADTNIADSDSKIIYCAVCSDRSTGKHYKVNSCEGCKNFFRRSVRKNVKYVCPAYGKCLVHKDQRTRCKACRLKKCLKVGMRKEAVQCERKPAALVITSFKDGMGLKNKTVGLDYLTSSEDSEEENLTYTQLNKTTKNEIFQCIEEKDVNNYLQAEIEKDSKVSFKRTNSPNNKVNETKQNNNIEEIEVLNQSTNKVDRSDRFSPKKSSNKVENVRLLDSYKNLGAKNEGEFPPIIFKSGQYKSFYVEPPSIPTTDVGYLYEMATRLLFVTIDWVQHLIAFRKLNKTDQLNLLVDKWYSLFILGLAQCSSMFPISTLLFLANNSHDGIKPMLSWQTFSKLKEVILNGNSAIKTSTKIYDNMKIITLFDSDTPGLNDRNAVSYTRCQIQEELEYIINDLQHNEKIENIRQQIICFLESVNNVEKNEITDTFFVPILRETTIEFVIQKLLAQKLR

>XP_002168741.3_Nr2f1/2/5/6c_Hydra_vulgaris
MSSNASVSHNNQNNNSSFDHANGYMSIIQEVKSKPIDCGVCGDKSSGKHYGVYTCEGCKSFFKRSIRRNLAYTCRAFQNCSIDLNHRNQCQYCRLKKCVKVGMRKDVQKGRLPKSPLEGSMVDQFIAMNNNVSHYNGLHQIANYSNVLSARLQQQQQNQYLSQNNLFGGDSIYEMATRLLFNAVEWARNVPFFSALPTSDQIALLKSSWSELYILSTSQHCIAFQINARALTSEQNLSEIKKRSEGANEASVKMFEELVERFKNLQTDAAEFSCLKALVLFNPDSPGLGNPSLIENLQEKAQSALEDYLRQQNATQSYHNRFGKLLLRLPALSLIRPATIEALFFPRHHGSQNIDSLVGSMLLYGLGSNNNTSFVNNGIPAVGLNGGSNGSILNMTGLAGHVTSGFINNANLAFSNANNLSSLQMPIQDNIQNLCNPNMFSATGINPVNGLNASNGYGHHVINNMMNQHSVANRNSQNNSCVQSMQQNVQMHLSPTTRHHIKIEPPLR

>XP_012567198.1_Nr2f1/2/5/d_Hydra_vulgaris
MAVNAPLDLKSYLRYVDDSHARFSNAQEAEQFLIILNKQHPPIQYTIEIESENRTLNFLDLTIVNNTKGKYEFKVYRKNAITNIQIKPHSNHDPKILNAIFKGYVHRAYSICSDLYLEDEINFIFHVFKENGYNICQLTRIANLIRNKRSIKSNKIQSGTLNLLTLINPVTLQLENFITQSDKKNEWNSILKVKNGEKKTCVIDCGVCGDKSSGKHYGVNTCEGCKSFFKRSVRRNLQYTCRAKRNCSIDQHHRNQCQHCRLKKCLKAGMRKDAVQRGRLNSQQGAAQVFEDATVNNFSFLSGFVTLLLRAEPCPIFRYSQGVSNNPQFDFIDIDNYELAARLLFNAVEWSRNIPFFPNLSLTDQIALLRLCWKELFILNVAQCPMLIDVSHLLNSQMNIYASPEHMASFLDQVRILKEQLNKLRAMHVDPAEFACLKAIVVFSSDAPGLNDPQYIETLQEKTYFALEDYIKTQYPLQPTRFGKLLLRFPSIRIISATVIEQLFFVRLVGKTPIETLIRDILISGTSYDWPTLNYSERT

>KZS13048_Nr2f1/2/5/6_Daphnia_magna
MGIGGGGVGGLGVGNDGGLNGSHGYLSSYISLLLRAEPYPTSRYGQCMQPTNNIMGIDNICELAARLLFSAVEWARNIPFFPDLQVTDQVALLRLVWSELFVLNASQCSMPLHVAPLLAAAGLHASPMAADRVVAFMDHIRIFQEQVEKLKALHVDSAEYSCLKAIVLFTTDACGLSDVGHIESLQEKSQCALEEYCRTQYANQPVRFGKLLLRLPSLRTVSSQVIEQLFFVRLVGKTPIETLIRDMLLSGSSFNWPYMPSM  

>NP_001122483.2_Nr2f1/2/5/6_Caenorhabditis_elegans
MQDGSSGAASLGNSSPDATDCVVCGDKSSGKHYGQFSCEGCKSFFKRSIRRSLSYTCRATKNCAIDVQHRNQCQYCRLTKCIRMGMRKEVQRGRLPVTMPSLFPPNMFLRSPFPFMSVPFNPLMTAQFTKPSIKESIFEFAAQTIFATVNWARTSMSNLVKGDQLILLRHSWTPIFIFALAQSNFALNLSTHLTAVTATAASTENGSSSLGSKSEDEEKSEEKPERVFDEPQFQGFQAKIDKIRDFHLDVVESSSLRAVLLFSCDEEALEEKGKIEEIVEKLKSAVDEYCKMNKRSERYHQICECLQLLKSTRNLPISRLFFSRLLGTTPLETILSDLLITPPPPTLPFFPQLPSRN

>Bm4429_Nr2f1/2/5/6_Brugia_malayi
MKKKQWKEEHRVPPMEMSVPVVSSSWMDSSIKNPSTSNPDANAQESRSSSGASSSDSNSGVASGSGGAVHPDNSPIDKQLLLGTECVVCGDKSSGKHYGQFSCEGCKSFFKRSIRRSLNYTCRGSKNCPVDVNHRNQCQYCRLKKCERMGMRKEAVQRGRIPPNAQHAYSSTVLFGEQLLTVNQSVGSHVSSIVTHLIHAEPYPPIACSSSSSSIGMDNIYEFGAKLLFSAVEWAKNIPFFNELSDTDQLTLLRASWAELFVINAAQFGMPVHVAPLLAASGLHSSPPLPTDQLVVFMDRIRVFQGQIERLKALQMDLAEFCSLKAVILFSVDCCGLNDVIRVETIQEKVQSALEEYCRTQKQLQVGRFGRLLLRLPSLRSISASVIEQLFFVKLVGETPIEFLLRDMLRTQNENVIKPFVWPCQLRS

>OVOC635_Nr2f1/2/5/6_Onchocerca_volvulus
MKRKQWKEEHRVPAVEMSVPVVSSSWMNSSIRNPSTSNPDNNIQDSRSSSGASSSDSGNASNSCVAGGSSGGIHAENSPTDKQLLLGTECVVCGDKSSGKHYGQFSCEGCKSFFKRSIRRSLNYTCRGSKNCPVDVNHRNQCQYCRLKKCERMGMRKEAVQRGRIPPNTQYAYSSAVLFGERLVAVNQDVGLHFSSVLTHLIHAEPYPPTACKCFISSSSSNSIGMDNIYEFGAKLLFSVVEWAKSIPFFNELSDTDQLTLLRASWAELFVMNAAQFGMPVHVAPLLAASGLHSFPLPTNQLVVFMDRIRVFQGQIERLKALQMDPTEFCSLKAVILFSIDCCGLNDVIRVETIQEKVQSALEEYCRTQKQLQIGRFGRLLLRLPSLRSISASVIEQLFFVKLVGETPIEFLLRDMLGTQNENVIKPFIWPCQLRS

>Ocbimv22029145m.p_Nr2f1/2/5/6_Octopus_bimaculoides
VCSTAEVIASRSLNKHANPSSGAKTAVQRGRVPPTQHPGFPGQMALTNGDPLNGHTYLSSFISMLIRAEPYPTSRYGQCMQPNNIMGIENICELAARLLFSAVEWARNIPFFPDLQVADQVALLRLSWSELFVLNAAQCSMPLHVAPLLAAAGLHASPMAADRVVAFMDHIRIFQEQVEKLKALHVDSAEYSCLKAIVLFSSGVVTSSTTTTIIIIIIINDSNNYNNTNKLHNMQGNRIQNIPPLSSTRVCVIA

>XP_033749784.1_Nr2f1/2/5/6_Pecten_maximus
MAMTASQGNPVNVTSWPRDPTEDLGTTPPSAVQPPAQPPPVTPTAVTPTQPPPQTQPANVPNGTATTPNGTSSSPEAKQQHIECVVCGDKSSGKHYGQFTCEGCKSFFKRSVRRNLTYTCRGNRTCPIDQHHRNQCQYCRLKKCLKMGMRREAVQRGRIPPTQHPFPGQMAFGSGDPLNGHTYLSSFISMLLRAEPYPTSRYGQCMQTNNIMGIENICELAARLLFSAVEWARNIPFFPDLQVTDQVALLRLSWSELFVLNAAQCSMPLHVAPLLAAAGLHASPMAADRVVAFMDHIRIFQEQVEKLKALHVDSAEYSCLKAIVLFSSDACGLSDANHVESIQEKSQCALEEYVRSQYPNQPTRFGKLLLRLPSLRTVSAQVIEQLFFVRLVGKTPIETLIRDMLLSGGSFNWPYMAIQ

>CBY09835.1_Nr2f1/2/5/6_Oikopleura_dioica
MAMVAPNVWREPTSVTSVADSVTGLEIPSLTNYKVESLESVSFEHSSSGPVLRDLDQNQNVTVSFASPTIPTSPNTPGGSSSDSSLTSVVKQEPGGNSTSTSDKSHIECVVCGDKSSGKHYGQFTCEGCKSFFKRSVRRNLNYTCRGNRSCPIDQHHRNQCQYCRLKKCLKVGMRREAVQRGRMPPGQNLGQFALPGPDFLGSGPGYLSGFISLLLRAEPYPRYNPTSGLMGVESVCELAARLLFCAVEWARQIPFFPELQITDQVNMLKHCWPELFVLNAAQSHMPLHVAPLLAAAGFHNSADKVMNFMDQVRVFQEQVEKLKSLHIDSAEFTCLKAIVLLSPDAPGVSDPAHVESIQEKAQCALEEYTRCQYPGQPSRFGRLLLRLPSVRTVSPHVIEQLFFVRLVGKTPIETLIRDMLLSGSPTPTSFQPPPTFQTPPPVPAPVPAQVPYPIVTSSFSDLLDTNPVVTSSSFLSMPVPFQLQVPPNA

>phmamm.CG.MTP2014.S347.g07625.01.p_Nr2f1/2/5/6_Phallusia_mammillata
MGFGPGYMSGYISMLLRAEPYPTSRFALQCPVPNQIMGIDNICELAARLLFSAVEWARNIPFFPDLQVTDQVAMLKWVWSELFVLNAAQSHMPLHVAPLLAAAGLHTSMSADRVMSFMDHIRIFQDQVERLKALHVDSAEYSCLKAIVLFTSGLCFICPCINNVEDVQSHICGSRLTGSNSRHFDTSTSCW

>ENSCVAP00000018878.1_Nr2f5_Cyprinodon_variegatus
MAMVVNQWPENISADPGSQLQMCGQEPGGGPGTPNGSTPGNDALSGDKLPNVDCMVCGDKSSGKHYGQFTCEGCKSFFKRSVRRNLTYTCRGNRDCPIDQHHRNQCQFCRLKKCLKVGMRREAVQRGRTSNSQSSPGQYLTNGTDPYNSQPYLSGFISLLLRAEPYPTSRYGAQCMQGNNLMGIENICELAARLLFSAVEWAKNIPFFPDLQLMDQVALLRMSWSELFVLNAAQCSMPLHVAPLLAAAGLHASPMSAERVVAFMDHIRVFQEQVEKLKALQVDTAEYSCLKSIVLFTSDAMGLSDVAHVESIQEKSQCALEEYVRNQYPSQPNRFGRLLLRLPSLRIVSSPVIEQLFFVRLVGKTPIETLLRDMLLSGSSYNWPYMPTVQRERPLSLHYNENGP
