# Supplementary material for: Origin and evolutionary landscape of Nr2f transcription factors across Metazoa
Source: PLoS One. 2021 Nov 22;16(11):e0254282. doi: 10.1371/journal.pone.0254282 (PMC8608329; doi:10.1371/journal.pone.0254282)
Supplement: S3 File — (XLSX) [file pone.0254282.s007.xlsx]

## Sheet: Sheet1
S3 File. List of examined species whose genomes lacked Nr2f5
Common name	Latin name	Phylum	Browser
Australian ghostshark	Callorhinchus milii	Chordata (Chondrichthyes )	NCBI
Small-spotted catshark	Scyliorhinus canicula	Chordata (Chondrichthyes )	SkateBase
Little skate	Leucoraja erinacea	Chordata (Chondrichthyes )	SkateBase
Chinese softshell turtle	Pelodiscus sinensis	Chordata (Reptilia)	Ensembl
Princess cichlid	Neolamprologus brichardi	Chordata (Teleostea)	Ensembl
Chicken	Gallus gallus	Chordata (Aves)	Ensembl
Collared flycatcher	Ficedula albicollis	Chordata (Aves)	Ensembl
Oilbird	Steatornis caripensis	Chordata (Aves)	NCBI
Budgerigar	Melopsittacus undulatus	Chordata (Aves)	NCBI
White-necked rockfowl	Picathartes gymnocephalus	Chordata (Aves)	NCBI
Blue-crowned manakin	Lepidothrix coronata	Chordata (Aves)	NCBI
White-ruffed manakin	Corapipo altera	Chordata (Aves)	NCBI
Mariana crow	Corvus kubaryi	Chordata (Aves)	NCBI
Zebra finch	Taeniopygia guttata	Chordata (Aves)	NCBI
Willow flicatcher	Empidonax traillii	Chordata (Aves)	NCBI
Duck	Anas platyrhynchos platyrhynchos	Chordata (Aves)	Ensembl
Common canary	Serinus canaria	Chordata (Aves)	Ensembl
Kakapo	Strigops habroptila	Chordata (Aves)	Ensembl
Japanese quail	Coturnix japonica	Chordata (Aves)	Ensembl
Golden eagle	Aquila chrysaetos chrysaetos	Chordata (Aves)	Ensembl
Okarito brown kiwi	Apteryx rowi	Chordata (Aves)	Ensembl
Northern spotted owl	Strix occidentalis caurina	Chordata (Aves)	Ensembl
Ruff	Calidris pugnax	Chordata (Aves)	Ensembl
Pig	Sus scrofa	Chordata (Mammalia)	Ensembl
Mouse	Mus musculus	Chordata (Mammalia)	Ensembl
Tammar wallaby	Notamacropus eugenii	Chordata (Mammalia)	Ensembl
Ornithorhynchus	Ornithorhynchus anatinus	Chordata (Mammalia)	Ensembl
Human	Homo sapiens	Chordata (Mammalia)	Ensembl
European cattle	Bos taurus	Chordata (Mammalia)	NCBI
Gelada baboon	Theropithecus gelada	Chordata (Mammalia)	NCBI
Spanish mole	Talpa occidentalis	Chordata (Mammalia)	NCBI
Rat	Rattus norvegicus	Chordata (Mammalia)	NCBI
Giant panda	Ailuropoda mela	Chordata (Mammalia)	NCBI
Chinese hamster	Cricetulus griseus	Chordata (Mammalia)	NCBI
Red fox	Vulpes vulpes	Chordata (Mammalia)	NCBI
Kuhl's pipistrelle	Pipistrellus kuhlii	Chordata (Mammalia)	NCBI
Elephant	Loxodonta africana	Chordata (Mammalia)	Ensembl
Blue whale	Balaenoptera musculus	Chordata (Mammalia)	Ensembl
Narwhal	Monodon monoceros	Chordata (Mammalia)	Ensembl
Rabbit	Oryctolagus cuniculus	Chordata (Mammalia)	Ensembl
Armadillo	Dasypus novemcinctus	Chordata (Mammalia)	Ensembl
Koala	Phascolarctos cinereus	Chordata (Mammalia)	Ensembl
