# Supplementary material for: Origin and evolutionary landscape of Nr2f transcription factors across Metazoa
Source: PLoS One. 2021 Nov 22;16(11):e0254282. doi: 10.1371/journal.pone.0254282 (PMC8608329; doi:10.1371/journal.pone.0254282)
Supplement: S5 File — (TXT) [file pone.0254282.s009.txt]

S5 File. Sequences of additional Salmonid and Cichlid Nr2f5 proteins.

>ENSONIP00000029659.1_Nr2f5_Oreochromis_niloticus
MAMVVNQWPENISADPGSQLQICGQEPGGAPGTPNGSTPGNDALSGDKIPNVDCMVCGDKSSGKHYGQFTCEGCKSFFKRSVRRNLTYTCRGNRDCPIDQHHRNQCQYCRLKKCLKVGMRREAVQRGRTSNSQSSPGQYLTNGTDPYNGQPYLSGFISLLLRAEPYPTSRYGAQCMQGNNLMGIENICELAARLLFSAVEWAKNIPFFPDLQLMDQVALLRMSWSELFVLNAAQCSMPLHVAPLLAAAGLHASPMSAERVVAFMDHIRVFQEQVEKLKALQVDTAEYSCLKSIVLFTSDAMGLSDVAHVESIQEKSQCALEEYVRNQYPSQPNRFGRLLLRLPSLRIVSSPVIEQLFFVRLVGKTPIETLLRDMLLSGSSYNWPYMPTVQRERPISLHYNENGP

>ENSMZEP00005021820.1_Nr2f5_Maylandia_zebra
MAMVVNQWPENISADPGSQLQICGQEPGGAPGTPNGSTPGNDALSGDKIPNVDCMVCGDKSSGKHYGQFTCEGCKSFFKRSVRRNLTYTCRGNRDCPIDQHHRNQCQYCRLKKCLKVGMRREAVQRGRTSNSQSSPGQYLTNGTDPYNGQPYLSGFISLLLRAEPYPTSRYGAQCMQGNNLMGIENICELAARLLFSAVEWAKNIPFFPDLQLMDQVALLRMSWSELFVLNAAQCSMPLHVAPLLAAAGLHASPMSAERVVAFMDHIRVFQEQVEKLKALQVDTAEYSCLKSIVLFTSDAMGLSDVAHVESIQEKSQCALEEYVRNQYPSQPNRFGRLLLRLPSLRIVSSPVIEQLFFVRLVGKTPIETLLRDMLLSGSSYNWPYMPTVQRERPISLHYNENGP

>XP_041708728.1_Nr2f5a_Coregonus_clupeaformis
MAMVVNQWQENISADPGSQLQICSQEPGGTPGTPSGSTPGNDALSGDKIPNVDCMVCGDKSSGKHYGQFTCEGCKSFFKRSVRRNLSYTCRGNRDCPIDQHHRNQCQYCRLKKCLKVGMRREAVQRGRMSNSQSSPGQYLTNGSDPYNGQPYLSGFISLLLRAEPYPTSRYGSQCMQGNNLMGIENICELAARLLFSAVEWAKNIPFFPDLQLMDQVALLRMSWSELFVLNAAQCSMPLHVAPLLAAAGLHASPMSAERVVAFMDHIRVFQEQVEKLKVLQVDTAEYSCLKSIVLFTSDAMGLSDVAHVESIQEKSQCALEEYVRNQYPSQPNRFGRLLLRLPSLRIVSSPVIEQLFFVRLVGKTPIETLLRDMLLSGSSYNWPYMPVQRDRPISLHYNENGP

>XP_041730074.1_Nr2f5b_Coregonus_clupeaformis
MAMVVNQWQENISADPGSQLQICSQEPGGTPGTPSGSTPGNDALSGDKIPNVDCMVCGDKSSGKHYGQFTCEGCKSFFKRSVRRNLSYTCRGNRDCPIDQHHRNQCQYCRLKKCLKVGMRREAVQRGRMSNSQSSPGQYLTNGSDPYNGQPYLSGFISLLLRAEPYPTSRYGSQCMQGNNLMGIENICELAARLLFSAVEWAKNIPFFPDLQLMDQVALLRMSWSELFVLNAAQCSMPLHVAPLLAAAGLHASPMSAERVVAFMDHIRVFQEQVEKLKVLQVDTAEYSCLKSIVLFTSDAMGLSDVAHVESIQEKSQCALEEYVRNQYPSQPNRFFGRLLLRLPSLRIVSSPVIEQLFFVRLVGKTPIETLLRDMLLSGSSYNWPYMPVQRDRPISLHYNENGP

>XP_029535578.1_Nr2f5a_Oncorhynchus_nerka
MAMVVNQWQENISADPGSQLQICSQEPGGTPGTPSGSTPGNDALSGDKIPNVDCMVCGDKSSGKHYGQFTCEGCKSFFKRSVRRNLSYTCRGNRDCPIDQHHRNQCQYCRLKKCLKVGMRREAVQRGRMSNSQSSPGQYLTNGSDPYNGQPYLSGFISLLLRAEPYPTSRYGSQCMQGNNLMGIENICELAARLLFSAVEWAKNIPFFPDLQLMDQVALLRMSWSELFVLNAAQCSMPLHVAPLLAAAGLHASPMSAERVVAFMDHIRVFQEQVEKLKVLQVDTAEYSCLKSIVLFTSDIPPYIPVPSPRIKERPSYHRHHLHPQSVAVCAQGARQREVVPVKDACGGVGVACEGSVTQTALAFSATDASHRQPLLSQPLMPHTDPKMADS

>XP_029481357.1_Nr2f5b_Oncorhynchus_nerka
MAMVVNQWQENISADPGSQLQICSQEPGGTPGTPSGSTPGNDALSGDKIPNVDCMVCGDKSSGKHYGQFTCEGCKSFFKRSVRRNLSYTCRGNRDCPIDQHHRNQCQYCRLKKCLKVGMRREAVQRGRMSNSQSSPGQYLTNGSDPYNGQPYLSGFISLLLRAEPYPTSRYGSQCMQGNNLMGIENICELAARLLFSAVEWAKNIPFFPDLQLMDQVALLRMSWSELFVLNAAQCSMPLHVAPLLAAAGLHASPMSAERVVAFMDHIRVFQEQVEKLKVLQVDTAEYSCLKSIVLFTSDAMGLSDVAHVESIQEKSQCALEEYVRNQYPSQPNRFGRLLLRLPSLRIVSSPVIEQLFFVRLVGKTPIETLLRDMLLSGSSYNWPYMPVQRDRPISLHYNENGP

>XP_021415215.2_Nr2f5a_Oncorhynchus_mykiss
MAMVVNQWQENISADPGSQLQICSQEPGGTPGTPSGSTPGNDALSGDKIPNVDCMVCGDKSSGKHYGQFTCEGCKSFFKRSVRRNLSYTCRGNRDCPIDQHHRNQCQYCRLKKCLKVGMRREAVQRGRMSNSQSSPGQYLTNGSDPYNGQPYLSGFISLLLRAEPYPTSRYGSQCMQGNNLMGIENICELAARLLFSAVEWAKNIPFFPDLQLMDQVALLRMSWSELFVLNAAQCSMPLHVAPLLAAAGLHASPMSAERVVAFMDHIRVFQEQVEKLKVLQVDTAEYSCLKSIVLFTSDAMGLSDVAHVESIQEKSQCALEEYVRNQYPSQPNRFGRLLLRLPSLRIVSSPVIEQLFFVRLVGKTPIETLLRDMLLSGSSYNWPYMPVQRDRPISLHYNENGP

>XP_036802179.1_Nr2f5b_Oncorhynchus_mykiss
MAMVVNQWQENISADPGSQLQICSQEPGGTPGTPSGSTPGNDALSGDKIPNVDCMVCGDKSSGKHYGQFTCEGCKSFFKRSVRRNLSYTCRGNRDCPIDQHHRNQCQYCRLKKCLKVGMRREAVQRGRMSNSQSSPGQYLTNGSDPYNGQPYLSGFISLLLRAEPYPTSRYGSQCMQGNNLMGIENICELAARLLFSAVEWAKNIPFFPDLQLMDQVALLRMSWSELFVLNAAQCSMPLHVAPLLAAAGLHASPMSAERVVAFMDHIRVFQEQVEKLKVLQVDTAEYSCLKSIVLFTSDIPPYIPVPSPRIKERPSYHCHHLHPQSVAVCAQGARQREVVPVKDACGGVGVACEGSVTQTALAFSATDASHRP
