# Supplementary material for: Origin and evolutionary landscape of Nr2f transcription factors across Metazoa
Source: PLoS One. 2021 Nov 22;16(11):e0254282. doi: 10.1371/journal.pone.0254282 (PMC8608329; doi:10.1371/journal.pone.0254282)
Supplement: S7 File — (TXT) [file pone.0254282.s011.txt]

S7 File. MAFFT alignment of protein sequences used for phylogenetic analysis of Fig 2 and S1 Fig 

CLUSTAL format alignment by MAFFT (v7.487)


XP_002109806.1_ ------------------------------------------------------------
XP_029186020.1_ ------------------------------------------------------------
XP_032233936.1_ MQ---------------------GVNSSQG-------------------SRKFSGCSAES
NP_001262499.1_ --------------------MCASPSTAPG--------------FFNP--RPQSGAELSA
CapteP171549_Nr ------------------------------------------------------------
g9418.t1_Nr2f1/ ------------------------------------------------------------
XP_019624146.1_ ------------------------------------------------------------
XP_032809125.1_ M----------------------SLDSLPH--------------FYDALRSP--------
ENSEBUP00000011 ------------------------------------------------------------
XP_032824766.1_ MEAYGHTGDDMGRHLQLARLATYGAKEIQH--------------TYQA------------
XP_007891254.1_ ------------------------------------------------------------
ctg66070_Nr2f1_ ------------------------------------------------------------
ENSGALP00000033 ------------------------------------------------------------
ENSMEUP00000002 ------------------------------------------------------------
XP_006264114.1_ ------------------------------------------------------------
XP_037759164.1_ ------------------------------------------------------------
ENSOANP00000038 ------------------------------------------------------------
ENSP00000495420 ------------------------------------------------------------
ENSMUSP00000089 ------------------------------------------------------------
ENSXETP00000006 ------------------------------------------------------------
ENSDARP00000116 ------------------------------------------------------------
ENSPNAP00000036 ------------------------------------------------------------
ENSAMXP00005017 ------------------------------------------------------------
ENSGMOP00000000 ------------------------------------------------------------
ENSIPUP00000026 ------------------------------------------------------------
ENSNBRP00000001 ------------------------------------------------------------
XP_029115375.1_ ------------------------------------------------------------
XP_014027894.1_ ------------------------------------------------------------
XP_014016366.1_ ------------------------------------------------------------
ENSLOCP00000001 ------------------------------------------------------------
ENSFALP00000009 ------------------------------------------------------------
ENSSSCP00000015 ------------------------------------------------------------
ctg17543_Nr2f1_ ------------------------------------------------------------
XP_041042847.1_ ------------------------------------------------------------
XP_020392814.1_ ------------------------------------------------------------
XP_015282619.1_ ------------------------------------------------------------
XP_007905008.1_ ------------------------------------------------------------
ctg62759_Nr2f2_ ------------------------------------------------------------
XP_041030925.1_ ------------------------------------------------------------
XP_020382960.1_ ------------------------------------------------------------
ENSLACP00000009 ------------------------------------------------------------
ENSEBUP00000018 ------------------------------------------------------------
ENSGALP00000073 ------------------------------------------------------------
ENSMUSP00000086 ------------------------------------------------------------
ENSPSIP00000019 ------------------------------------------------------------
ENSFALP00000010 ------------------------------------------------------------
ENSOANP00000014 ------------------------------------------------------------
ENSMEUP00000000 ------------------------------------------------------------
XP_007060431.2_ ------------------------------------------------------------
XP_006270791.1_ ------------------------------------------------------------
XP_015273868.1_ ------------------------------------------------------------
ENSXETP00000031 ------------------------------------------------------------
ENSP00000377721 ------------------------------------------------------------
ENSSSCP00000002 ------------------------------------------------------------
XP_029109033.1_ ------------------------------------------------------------
ENSLACP00000019 ------------------------------------------------------------
ENSTRUP00000048 ------------------------------------------------------------
ENSXMAP00000019 ------------------------------------------------------------
ctg95653_Nr2f2_ ------------------------------------------------------------
ENSCVAP00000023 ------------------------------------------------------------
ENSLOCP00000017 ------------------------------------------------------------
XP_018594757.1_ ------------------------------------------------------------
XP_018619549.2_ ------------------------------------------------------------
ENSDARP00000107 ------------------------------------------------------------
ENSTRUP00000088 ------------------------------------------------------------
ENSXMAP00000014 ------------------------------------------------------------
ENSCVAP00000001 ------------------------------------------------------------
ENSXCOP00000003 ------------------------------------------------------------
ENSNBRP00000027 ------------------------------------------------------------
ENSPNAP00000030 ------------------------------------------------------------
ENSAMXP00005019 ------------------------------------------------------------
ENSIPUP00000007 ------------------------------------------------------------
XP_013979582.1_ ------------------------------------------------------------
XP_014004594.1_ ------------------------------------------------------------
ENSGMOP00000016 ------------------------------------------------------------
XP_028678282.1_ ------------------------------------------------------------
ENSDARP00000010 ------------------------------------------------------------
ENSPNAP00000024 ------------------------------------------------------------
XP_028660587.1_ ------------------------------------------------------------
ENSEBUP00000001 ------------------------------------------------------------
ENSLOCP00000010 ------------------------------------------------------------
ENSDARP00000040 ------------------------------------------------------------
ENSSSAP00000017 ------------------------------------------------------------
ENSSSAP00000095 ------------------------------------------------------------
ENSPNAP00000021 ------------------------------------------------------------
ENSAMXP00005043 ------------------------------------------------------------
ENSIPUP00000009 ------------------------------------------------------------
ENSXMAP00000013 ------------------------------------------------------------
ENSTRUP00000062 ------------------------------------------------------------
XP_018595261.1_ ------------------------------------------------------------
ENSGMOP00000016 ------------------------------------------------------------
XP_028649848.1_ ------------------------------------------------------------
ENSLACP00000011 ------------------------------------------------------------
ENSXETP00000014 ------------------------------------------------------------
XP_019342006.1_ ------------------------------------------------------------
XP_037739369.1_ ------------------------------------------------------------
XP_015270008.1_ ------------------------------------------------------------
XP_014681927.1_ ------------------------------------------------------------
NP_001158369.1_ ------------------------------------------------------------
XP_014032261.1_ ------------------------------------------------------------
XP_041037625.1_ ------------------------------------------------------------
XP_020380563.1_ ------------------------------------------------------------
AGAP002544-PA.3 M--YGGG------------VLCPSPSTATG--------------FYNP---RGQGSEIGA
XP_032829568.1_ ------------------------------------------------------------
XP_007896989.1_ ------------------------------------------------------------
ctg23986_Nr2f6_ ------------------------------------------------------------
XP_041061550.1_ ------------------------------------------------------------
ctg24393_Nr2f6_ ------------------------------------------------------------
ENSLOCP00000003 ------------------------------------------------------------
XP_028672412.1_ ------------------------------------------------------------
XP_018601468.1_ ------------------------------------------------------------
ENSDARP00000009 ------------------------------------------------------------
XP_014045477.1_ ------------------------------------------------------------
XP_013995327.1_ ------------------------------------------------------------
ENSTRUP00000050 ------------------------------------------------------------
ENSXMAP00000015 ------------------------------------------------------------
ENSNBRP00000001 ------------------------------------------------------------
ENSGMOP00000011 ------------------------------------------------------------
XP_013979062.1_ ------------------------------------------------------------
ENSDARP00000002 ------------------------------------------------------------
ENSPNAP00000017 ------------------------------------------------------------
ENSAMXP00005048 ------------------------------------------------------------
ENSIPUP00000010 ------------------------------------------------------------
ENSTRUP00000010 ------------------------------------------------------------
ENSXMAP00000029 ------------------------------------------------------------
ENSCVAP00000018 ------------------------------------------------------------
ENSLACP00000012 ------------------------------------------------------------
ENSXETP00000041 ------------------------------------------------------------
ENSGALP00000044 ------------------------------------------------------------
ENSPSIP00000015 ------------------------------------------------------------
XP_007072117.1_ ------------------------------------------------------------
XP_014459987.1_ ------------------------------------------------------------
XP_015262308.1_ ------------------------------------------------------------
ENSOANP00000016 ------------------------------------------------------------
ENSMEUP00000012 ------------------------------------------------------------
ENSP00000291442 ------------------------------------------------------------
ENSSSCP00000014 ------------------------------------------------------------
ENSMUSP00000002 ------------------------------------------------------------
XP_018586811.1_ ------------------------------------------------------------
ENSXCOP00000026 ------------------------------------------------------------
ENSNBRP00000028 ------------------------------------------------------------
XP_030832791.1_ M----------------------NCQKAPGIGMAQWTDRWSWNELFKPVPVPLAGDRFPQ
ENSPSIP00000011 ------------------------------------------------------------
KH.L17.15_Nr2f1 ------------------------------------------------------------
LotgiP126514_Nr ------------------------------------------------------------
ENSFALP00000009 ------------------------------------------------------------
ENSXCOP00000011 ------------------------------------------------------------
ENSXCOP00000005 SP-FP---------------PA----------------------LFLP-----------S
XP_029186102.1_ ------------------------------------------------------------
XP_032239605.1_ ------------------------------------------------------------
XP_029186447.1_ ------------------------------------------------------------
XP_001634378.2_ ------------------------------------------------------------
XP_001636010.1_ ------------------------------------------------------------
                                                                            

XP_002109806.1_ --------MST---------RS------SEYID---------------------------
XP_029186020.1_ --------MAG--------VPA------QSWCT---------------------------
XP_032233936.1_ VS------MEV--------APV------TTWTR---------------------------
NP_001262499.1_ FDIGLSRSMGL--------GVP-PH---SAWHE------------P-----P--------
CapteP171549_Nr --------MAL--------AVANQPNTVPTWGGH-----------S-----A--------
g9418.t1_Nr2f1/ --------MAMTPVSQTTPVVN-------TWHD------------P-----S--------
XP_019624146.1_ --------MAM--------AVS-------TWRE------------P-----G--------
XP_032809125.1_ ---TSPQAMAM--------VVG-------PWRD------------P-----Q--------
ENSEBUP00000011 --------MAM--------VVG-------PWRD------------P-----Q--------
XP_032824766.1_ ---SPRRAMAM--------VVG-------PWRD------------P-----Q--------
XP_007891254.1_ --------MAM--------VVS-------TWRD------------P-----Q--------
ctg66070_Nr2f1_ ------------------------------------------------------------
ENSGALP00000033 --------MAM--------VVS-------SWRD------------P-----Q--------
ENSMEUP00000002 ------------------------------------------------------------
XP_006264114.1_ --------MAM--------VVS-------SWRD------------P-----Q--------
XP_037759164.1_ --------MAM--------VVS-------SWRD------------P-----Q--------
ENSOANP00000038 --------MAM--------VVS-------SWRD------------P-----Q--------
ENSP00000495420 --------MAM--------VVS-------SWRD------------P-----Q--------
ENSMUSP00000089 --------MAM--------VVS-------SWRD------------P-----Q--------
ENSXETP00000006 --------MAM--------VVS-------SWRD------------P-----Q--------
ENSDARP00000116 --------MAM--------VVS-------VWRD------------P-----Q--------
ENSPNAP00000036 --------MAM--------VVS-------VWRD------------P-----Q--------
ENSAMXP00005017 --------MAM--------VVS-------VWRD------------P-----Q--------
ENSGMOP00000000 --------MAM--------VVS-------VWRD------------P-----Q--------
ENSIPUP00000026 --------MAM--------VVS-------VWRD------------P-----Q--------
ENSNBRP00000001 --------MAM--------VVS-------VWRD------------P-----Q--------
XP_029115375.1_ --------MAM--------VVS-------VWRD------------P-----Q--------
XP_014027894.1_ --------MAM--------VVS-------VWRD------------P-----Q--------
XP_014016366.1_ --------MAM--------VVS-------VWRD------------P-----Q--------
ENSLOCP00000001 --------MAM--------VVS-------VWRD------------T-----Q--------
ENSFALP00000009 ------------------------------------------------------------
ENSSSCP00000015 --------MAM--------VVS-------SWRD------------P-----Q--------
ctg17543_Nr2f1_ --------MAM--------VVS-------TWRD------------P-----Q--------
XP_041042847.1_ --------MAM--------VVS-------TWRD------------P-----Q--------
XP_020392814.1_ --------MAM--------VVS-------SWRD------------P-----Q--------
XP_015282619.1_ --------MAM--------VVS-------SWRD------------A-----Q--------
XP_007905008.1_ --------MAM--------VVS-------TWRD------------P-----Q--------
ctg62759_Nr2f2_ ------------------------------------------------------------
XP_041030925.1_ --------MAM--------VVS-------TWRD------------P-----Q--------
XP_020382960.1_ --------MAM--------VVS-------TWRD------------P-----Q--------
ENSLACP00000009 --------MAM--------VVS-------AWRD------------P-----Q--------
ENSEBUP00000018 --------MAM--------VVS-------AWRD------------P-----Q--------
ENSGALP00000073 --------MQA------------------IW-D---------------------------
ENSMUSP00000086 --------MQA------------------VW-D---------------------------
ENSPSIP00000019 --------MQA------------------IW-D---------------------------
ENSFALP00000010 --------MAM--------VVG-------AWRD------------P-----Q--------
ENSOANP00000014 --------MAM--------VVG-------AWRD------------P-----Q--------
ENSMEUP00000000 --------MAM--------VVG-------AWRD------------P-----Q--------
XP_007060431.2_ --------MAM--------VVG-------AWRD------------P-----Q--------
XP_006270791.1_ --------MAM--------VVG-------TWRD------------P-----Q--------
XP_015273868.1_ --------MAM--------VVG-------AWRD------------P-----Q--------
ENSXETP00000031 --------MAM--------VVG-------AWRD------------P-----Q--------
ENSP00000377721 --------MAM--------VVS-------TWRD------------P-----Q--------
ENSSSCP00000002 --------MAM--------VVS-------TWRD------------P-----Q--------
XP_029109033.1_ --------MAM--------VVS-------VWRD------------P-----P--------
ENSLACP00000019 --------MAM--------VVS-------SWRD------------P-----Q--------
ENSTRUP00000048 --------MAM--------VVS-------VWRD------------P-----Q--------
ENSXMAP00000019 --------MAM--------VVS-------VWRD------------P-----Q--------
ctg95653_Nr2f2_ ------------------------------------------------------------
ENSCVAP00000023 --------MAM--------VVS-------VWRD------------P-----Q--------
ENSLOCP00000017 --------MAM--------VV---------WRG------------S-----Q--------
XP_018594757.1_ --------MAM--------VV---------WRS------------S-----Q--------
XP_018619549.2_ --------MAM--------AV---------WRG------------S-----Q--------
ENSDARP00000107 --------MAM--------VV---------WRG------------S-----Q--------
ENSTRUP00000088 --------MAM--------VA---------WRG------------S-----Q--------
ENSXMAP00000014 --------MAM--------VA---------WRG------------S-----Q--------
ENSCVAP00000001 --------MAM--------VA---------WRG------------S-----Q--------
ENSXCOP00000003 --------MAM--------VA---------WRG------------S-----Q--------
ENSNBRP00000027 --------MAM--------VV---------WRG------------S-----Q--------
ENSPNAP00000030 --------MAM--------VV---------WRG------------S-----Q--------
ENSAMXP00005019 --------MAM--------VV---------WRG------------S-----Q--------
ENSIPUP00000007 --------MAM--------VV---------WRG------------S-----Q--------
XP_013979582.1_ --------MAM--------VV---------WRG------------S-----Q--------
XP_014004594.1_ --------MAM--------VV---------WRG------------S-----Q--------
ENSGMOP00000016 --------MAM--------VV---------WRG------------S-----Q--------
XP_028678282.1_ --------MAM--------VV---------WRG------------T-----Q--------
ENSDARP00000010 --------MAM--------VVS-------AWRD------------P-----Q--------
ENSPNAP00000024 ------------------------------------------------------------
XP_028660587.1_ ------------------------------------------------------------
ENSEBUP00000001 --------MAM--------VVS------ATWRD------------P-----L--------
ENSLOCP00000010 --------MAM--------VVN-------QWQ----------------------------
ENSDARP00000040 --------MAM--------VVN-------QWQ----------------------------
ENSSSAP00000017 --------MAM--------VVN-------QWQ----------------------------
ENSSSAP00000095 --------MAM--------VVN-------QWQ----------------------------
ENSPNAP00000021 --------MAM--------VVN-------QWQ----------------------------
ENSAMXP00005043 --------MAM--------VVN-------QWQ----------------------------
ENSIPUP00000009 --------MAM--------VVN-------QWQ----------------------------
ENSXMAP00000013 --------MAM--------VVN-------QWP----------------------------
ENSTRUP00000062 --------MAM--------VVS-------PWP----------------------------
XP_018595261.1_ --------MAM--------VVN-------QWQ----------------------------
ENSGMOP00000016 ------------------------------------------------------------
XP_028649848.1_ --------MAM--------VVN-------PWQ----------------------------
ENSLACP00000011 --------MAM--------VVN-------VWQ----------------------------
ENSXETP00000014 --------MAM--------VVN-------PWQ----------------------------
XP_019342006.1_ ------------------------------------------------------------
XP_037739369.1_ --------MAM--------VVN-------PWQ----------------------------
XP_015270008.1_ ------------------------------------------------------------
XP_014681927.1_ --------MAM--------TVSNAVN--PGWRD------------P-----T--------
NP_001158369.1_ --------MAM--------AVS-------TWRD------------P-----N--------
XP_014032261.1_ --------MAM--------V---------TWRN------------G-----E--------
XP_041037625.1_ ----------M--------IRN-------SRRD------------S-----M--------
XP_020380563.1_ ----------M--------IRN-------VWRD------------P-----V--------
AGAP002544-PA.3 LELGFPRGMAL--------VPPPPH---GAWRD------------P-----S--------
XP_032829568.1_ --------MAM--------VVG------NPWRE------------P-----PNGTPIASG
XP_007896989.1_ --------MAT--------VAD-------DWRD------------S-----H--------
ctg23986_Nr2f6_ ------------------------------------------------------------
XP_041061550.1_ --------MAM--------AAS-------DWGD------------P-----R--------
ctg24393_Nr2f6_ ------------------------------------------------------------
ENSLOCP00000003 -------AMAM--------VSG-------GWGD------------P-----N--------
XP_028672412.1_ --------MAM--------VSG-------GWGD------------P-----N--------
XP_018601468.1_ --------MLT-------------------------------------------------
ENSDARP00000009 --------MAM--------VRG-------GWGD------------P-----N--------
XP_014045477.1_ --------MAM--------VSG-------GWGD------------P-----N--------
XP_013995327.1_ --------MAM--------VSG-------GWGD------------P-----N--------
ENSTRUP00000050 --------MAM--------VSG-------GWGD------------P-----N--------
ENSXMAP00000015 --------MAM--------VSG-------GWGD------------P-----N--------
ENSNBRP00000001 --------MAM--------VSG-------GWGD------------P-----N--------
ENSGMOP00000011 -------AMAM--------VSG-------GWGD------------P-----N--------
XP_013979062.1_ --------MAM--------VSG-------GWGN------------P-----N--------
ENSDARP00000002 --------MAM--------VSG-------GWAN------------P-----N--------
ENSPNAP00000017 --------MAM--------VGG-------GWGN------------P-----N--------
ENSAMXP00005048 --------MAM--------VGG-------GWGN------------P-----N--------
ENSIPUP00000010 --------MAM--------VGG-------GWGN------------P-----N--------
ENSTRUP00000010 --------MAM--------VSG-------GWGN------------P-----S--------
ENSXMAP00000029 --------MAM--------VSG-------GWGN------------P-----N--------
ENSCVAP00000018 --------MAM--------VSG-------GWGN------------P-----N--------
ENSLACP00000012 --------MAM--------VTG-------GWGD------------P-----N--------
ENSXETP00000041 --------MAM--------VSG-------GWGD------------P-----N--------
ENSGALP00000044 --------MAM--------VAG-------GWGE------------P-----N--------
ENSPSIP00000015 --------MAM--------VAG-------GWGD------------P-----N--------
XP_007072117.1_ --------MAM--------VAG-------GWGD------------P-----N--------
XP_014459987.1_ --------MAM--------VAG-------GWGE------------P-----G--------
XP_015262308.1_ --------MAM--------VTG-------GWGD------------P-----N--------
ENSOANP00000016 ------------------------------------------------------------
ENSMEUP00000012 ------------------------------------------------------------
ENSP00000291442 --------MAM--------VTG-------GWGG------------P-----G--------
ENSSSCP00000014 --------MAM--------VTG-------GWGG------------PGGGGGG--------
ENSMUSP00000002 --------MAM--------VTG-------GWGD------------P-----G--------
XP_018586811.1_ --------MAM--------VSG-------GWGN------------P-----N--------
ENSXCOP00000026 ---------------------------------------------P--------------
ENSNBRP00000028 --------MAM--------VSG-------GWGN------------P-----N--------
XP_030832791.1_ R----HRSMSM--------AVN-------SWRNEDHLTADKHHGPP-----Q--------
ENSPSIP00000011 --------LST--------IRAQPCA-------------------P-----QR-------
KH.L17.15_Nr2f1 --------MAM--------VVT-------SWRE------------S-----NHH------
LotgiP126514_Nr ----------M--------TPTQPTV--TSWRD------------H-----T--------
ENSFALP00000009 ------------------------------------------------------------
ENSXCOP00000011 --------MAM--------VSG-------GWGN------------P-----N--------
ENSXCOP00000005 IFLFSTYHLSL--------STL------FHYSSLL----------P-----H--------
XP_029186102.1_ --------MNC------------------------------------F---N--------
XP_032239605.1_ --------MNH--------LDD-----------------------PL-------------
XP_029186447.1_ --------MTA--------C----------------------------------------
XP_001634378.2_ --------MST--------C----------------------------------------
XP_001636010.1_ --------MS-------------------SWSQM--------------------------
                                                                            

XP_002109806.1_ ------------------------------------------------------------
XP_029186020.1_ ------------------EKTE--------------------------------------
XP_032233936.1_ ------------------DSTE--------------------------------------
NP_001262499.1_ ------------------ASLG-----GHL---------HAA---SAGPGTTT----GSV
CapteP171549_Nr ------------------EDLA-----GTT-------------------CTTP-----QT
g9418.t1_Nr2f1/ ------------------EELN-----SPT----------------------------QQ
XP_019624146.1_ ------------------EDLS-----SPDK-----QQQQPAPVPGPGPQQPP-----PS
XP_032809125.1_ ------------------GDLT-----SPP-------------------NVPG-----QA
ENSEBUP00000011 ------------------DDLT-----SGQ-------------------NGPS-----QA
XP_032824766.1_ ------------------DEMA-----GPP------------------S---------QT
XP_007891254.1_ ------------------DDVA-----GAQ-------------------GGQS-----AQ
ctg66070_Nr2f1_ ------------------------------------------------------------
ENSGALP00000033 ------------------EDVA-----GGT------------------PSGPN-----PA
ENSMEUP00000002 ------------------------------------------------------------
XP_006264114.1_ ------------------EDVA-----GGN------------------PSGPN-----PA
XP_037759164.1_ ------------------EDVA-----GGN------------------PSGPN-----PA
ENSOANP00000038 ------------------EDVA-----GGN------------------PGGPN-----PA
ENSP00000495420 ------------------DDVA-----GGN------------------PGGPN-----PA
ENSMUSP00000089 ------------------DDVA-----GGN------------------PGGPN-----PA
ENSXETP00000006 ------------------EDVA-----GGN------------------PGGPN-----PG
ENSDARP00000116 ------------------EDVA-----GGP------------------PSGPN-----PA
ENSPNAP00000036 ------------------DDVA-----GGA------------------PSGPN-----PA
ENSAMXP00005017 ------------------DDVA-----GGA------------------PSGPN-----PA
ENSGMOP00000000 ------------------EDVA-----GGP------------------PNGPN-----PA
ENSIPUP00000026 ------------------EDVA-----GGA------------------ASGPN-----PA
ENSNBRP00000001 ------------------EDVA------GP------------------PSGPN-----PA
XP_029115375.1_ ------------------EDVA-----GGT------------------PSGPN-----PA
XP_014027894.1_ ------------------EDVV-----GGP------------------PSGPN-----PA
XP_014016366.1_ ------------------EDVV-----GGP------------------PSGPN-----PA
ENSLOCP00000001 ------------------EDVA-----GGT------------------PSGPN-----PV
ENSFALP00000009 ------------------------------------------------------------
ENSSSCP00000015 ------------------DDVA-----GGN------------------PGGPN-----PA
ctg17543_Nr2f1_ ------------------EDVA-----GAQ-------------------GGQS-----AQ
XP_041042847.1_ ------------------DDVA-----GAQ-------------------GGQS-----AQ
XP_020392814.1_ ------------------DDVA-----GAQ-------------------GGQS-----AQ
XP_015282619.1_ ------------------EDVA-----G---------------------GGPA-----GA
XP_007905008.1_ ------------------DDVA-----GPQ-------------------GTQP-----PQ
ctg62759_Nr2f2_ ------------------------------------------------------------
XP_041030925.1_ ------------------DDVA-----GAQ-------------------GTQP-----PP
XP_020382960.1_ ------------------DDVA-----GAQ-------------------GTQP-----PP
ENSLACP00000009 ------------------DDVA-----GAQ-------------------GTQP-----SQ
ENSEBUP00000018 ------------------DDVA-----GAQ-------------------GTQP-----SQ
ENSGALP00000073 ------------------------------------------------------------
ENSMUSP00000086 ------------------------------------------------------------
ENSPSIP00000019 ------------------------------------------------------------
ENSFALP00000010 ------------------DDVP-----GAQ-------------------GTQP-----SQ
ENSOANP00000014 ------------------DDVP-----GNQ-------------------GTQP-----SQ
ENSMEUP00000000 ------------------DDVP-----GNQ-------------------GTQP-----SQ
XP_007060431.2_ ------------------DDVP-----GAQ-------------------GTQP-----AQ
XP_006270791.1_ ------------------DDVP-----GAQ-------------------GTQP-----SQ
XP_015273868.1_ ------------------DDVA-----GLQ-------------------GTQP-----SQ
ENSXETP00000031 ------------------DDMP---------------------------GTQP-----SQ
ENSP00000377721 ------------------DEVP-----GSQ-------------------GSQA-----SQ
ENSSSCP00000002 ------------------DEVP-----GSQ-------------------GSQA-----SQ
XP_029109033.1_ ------------------EDVA-----GGT------------------PGGPG-----AA
ENSLACP00000019 ------------------EDVA-----GGT------------------PSGPN-----PA
ENSTRUP00000048 ------------------EDVA-----GGP------------------PSGPN-----PA
ENSXMAP00000019 ------------------EDVA-----GGP------------------PSGPN-----PA
ctg95653_Nr2f2_ ------------------------------------------------------------
ENSCVAP00000023 ------------------EDVA-----GGP------------------PNGPN-----PA
ENSLOCP00000017 ------------------DDVA-----ESQ-------------------GTLS-----SQ
XP_018594757.1_ ------------------DDVA-----ETQ-------------------STLS-----SQ
XP_018619549.2_ ------------------DDVA-----DTH-------------------GALS-----SQ
ENSDARP00000107 ------------------DDVA-----ETH-------------------GTLS-----SQ
ENSTRUP00000088 ------------------DDVA-----DTQ-------------------GTLS-----SQ
ENSXMAP00000014 ------------------DDVA-----DTQ-------------------GALS-----SQ
ENSCVAP00000001 ------------------DDVA-----DTQ-------------------GALS-----SQ
ENSXCOP00000003 ------------------DDVA-----DTQ-------------------GALS-----SQ
ENSNBRP00000027 ------------------DDVA-----DTQ-------------------GTLS-----SQ
ENSPNAP00000030 ------------------DDVA-----ETQ-------------------GALS-----SQ
ENSAMXP00005019 ------------------DDVA-----ETQ-------------------GALS-----SQ
ENSIPUP00000007 ------------------DDVA-----ETQ-------------------GALS-----SQ
XP_013979582.1_ ------------------DDVA-----ETQ-------------------GTLS-----SQ
XP_014004594.1_ ------------------DDVS-----ETQ-------------------GTLS-----SQ
ENSGMOP00000016 ------------------DDVA-----DTQ-------------------GSLS-----SQ
XP_028678282.1_ ------------------DDVA-----ETQ-------------------GTLS-----SQ
ENSDARP00000010 ------------------EELA-----AVD------------------------------
ENSPNAP00000024 ------------------------------------------------------------
XP_028660587.1_ ------------------------------------------------------------
ENSEBUP00000001 ------------------DNSP-----APG------------------------------
ENSLOCP00000010 ------------------ESIS-----AEP-------------------G--------TQ
ENSDARP00000040 ------------------ENIS-----ADP-------------------G--------SQ
ENSSSAP00000017 ------------------ENIS-----ADP-------------------G--------SQ
ENSSSAP00000095 ------------------ENIS-----ADP-------------------G--------SQ
ENSPNAP00000021 ------------------ENIS-----ADP-------------------G--------SQ
ENSAMXP00005043 ------------------ENIS-----ADP-------------------G--------SQ
ENSIPUP00000009 ------------------ESIA-----ADP-------------------G--------SQ
ENSXMAP00000013 ------------------ENIS-----ADP-------------------G--------SQ
ENSTRUP00000062 ------------------ENIS-----ADP-------------------G--------SQ
XP_018595261.1_ ------------------ENIS-----TDP-------------------G--------SQ
ENSGMOP00000016 -----------------------------P-------------------G--------SQ
XP_028649848.1_ ------------------EDIS-----TGP-------------------GSQG----SSQ
ENSLACP00000011 ------------------EDIP-----GAS-------------------G--------SQ
ENSXETP00000014 ------------------EDIP-----GVP-------------------G--------SQ
XP_019342006.1_ ------------------------------------------------------------
XP_037739369.1_ ------------------EEIP----GGPP-------------------G--------AQ
XP_015270008.1_ ------------------------------------------------------------
XP_014681927.1_ ------------------QPTL--------------------------------------
NP_001158369.1_ ------------------EDLS-----ADKQ-----QHQQQ-------PPPPH-----QQ
XP_014032261.1_ ------------------ENIA----RDSQ----------------GGISSPV-----SQ
XP_041037625.1_ ------------------QEASF-------------------------------------
XP_020380563.1_ ------------------QEAPL-------------------------------------
AGAP002544-PA.3 SLTGTHLPVSSSTASAAGDDITT---LGSQ------------------GGGPG----PGQ
XP_032829568.1_ NSTQTSSSSSSSSSAAAASSAAV---SGSA---------------SLLLGQQQ----QQQ
XP_007896989.1_ ------------------TDSK-----PR--------------------SCNP----EEA
ctg23986_Nr2f6_ ------------------------------------------------------------
XP_041061550.1_ ------------------DDSK-----PY--------------------PHNGG---EES
ctg24393_Nr2f6_ ------------------------------------------------------------
ENSLOCP00000003 ------------------GDTN-----GL--------------------GEKGG---YLR
XP_028672412.1_ ------------------GDTN-----GL--------------------GDKG----YLR
XP_018601468.1_ ------------------------------------------------------------
ENSDARP00000009 ------------------GETN-----GL--------------------GDKG----YLR
XP_014045477.1_ ------------------GGTN-----GL--------------------GEKG----YLR
XP_013995327.1_ ------------------GGTN-----GL--------------------GEKG----YLR
ENSTRUP00000050 ------------------GGTN-----GL--------------------GDKS----YLR
ENSXMAP00000015 ------------------GGTN-----GL--------------------GDKG----YLR
ENSNBRP00000001 ------------------GGTN-----GL--------------------GDKG----YLR
ENSGMOP00000011 ------------------GGTN-----GF--------------------GDKS----YLK
XP_013979062.1_ ------------------RETN-----GLG-------------------GEKA----YLR
ENSDARP00000002 ------------------GSAN-----GL--------------------GEKG----YLR
ENSPNAP00000017 ------------------GSTN-----GL--------------------GEKG----YLQ
ENSAMXP00005048 ------------------GSTN-----GL--------------------GDKG----YLR
ENSIPUP00000010 ------------------GSTN-----GL--------------------GEKG----YLR
ENSTRUP00000010 ------------------GDTN-----GL--------------------GNKA----YLK
ENSXMAP00000029 ------------------GDTN-----GL--------------------GDKA----YLR
ENSCVAP00000018 ------------------GDTN-----GL--------------------GEKA----YLR
ENSLACP00000012 ------------------GETN-----GV---------------------IKG----YPR
ENSXETP00000041 ------------------GDTN-----GV---------------------GKG----YPR
ENSGALP00000044 ------------------GGGG--------------------------------------
ENSPSIP00000015 ------------------GDTN-----GV---------------------DKG----YPR
XP_007072117.1_ ------------------GDTN-----GV---------------------DKG----YPR
XP_014459987.1_ ------------------GDTN-----GV---------------------DKG----YPR
XP_015262308.1_ ------------------GDAN-----GV---------------------EKG----YPR
ENSOANP00000016 ------------------------------------------------------------
ENSMEUP00000012 ------------------------------------------------------------
ENSP00000291442 ------------------GDTN-----GV--------------------DKAGG---YPR
ENSSSCP00000014 ------------------GDTN-----GV--------------------DKAGG---YPR
ENSMUSP00000002 ------------------GDTN-----GV--------------------DKAGG--SYPR
XP_018586811.1_ ------------------GDTN-----GL--------------------GEKG----YLQ
ENSXCOP00000026 ------------------------------------------------------------
ENSNBRP00000028 ------------------GGAN-----GL--------------------GEKA----YLR
XP_030832791.1_ ---QTGLEPSPLDPCP--PDTDHYADTGPLRLPPPPPQTQPP---HSAAGPPPPQVQPPQ
ENSPSIP00000011 ------------------AQSA-----GG--------------------GS---------
KH.L17.15_Nr2f1 ------------------DDVT-----VLQ------------------PANHE-------
LotgiP126514_Nr ------------------DDLV-----GTT------------------------------
ENSFALP00000009 ------------------------------------------------------------
ENSXCOP00000011 ------------------GDTN-----GL--------------------GDKA----YLR
ENSXCOP00000005 ------------------------------------------------------------
XP_029186102.1_ ------------------DDTT----STIE------------------------------
XP_032239605.1_ ------------------SDSN----LGISVFD---------------HGSTYS------
XP_029186447.1_ ------------------TDS---------------------------------------
XP_001634378.2_ ------------------TDV---------------------------------------
XP_001636010.1_ ------------------HEVY--------------------------------------
                                                                            

XP_002109806.1_ ------------------------------------------------------------
XP_029186020.1_ ------------------------------------------------------------
XP_032233936.1_ ------------------------------------------------------------
NP_001262499.1_ ATGGGGTTPSSVASQQSAVIKQDLSCPSLNQAGSGHHPGIKEDLSSSLPSA---------
CapteP171549_Nr T--------------------------------------------GPPPAV---------
g9418.t1_Nr2f1/ ------------------------------------------------------------
XP_019624146.1_ Q----------------------------------------------PPGQ---------
XP_032809125.1_ G----------------------------------------------QAPL---------
ENSEBUP00000011 V----------------------------------------------QPPL---------
XP_032824766.1_ G----------------------------------------------QPPL---------
XP_007891254.1_ A----------------------------------------------QPG----------
ctg66070_Nr2f1_ ------------------------------------------------------------
ENSGALP00000033 A----------------------------------------------QPARE--------
ENSMEUP00000002 ------------------------------------------------------------
XP_006264114.1_ A----------------------------------------------QPAR---------
XP_037759164.1_ A----------------------------------------------QPARD--------
ENSOANP00000038 A----------------------------------------------QPARAEQQGQQQQ
ENSP00000495420 A----------------------------------------------QAARG--------
ENSMUSP00000089 A----------------------------------------------QAARG--------
ENSXETP00000006 -------------------------------------------------AR---------
ENSDARP00000116 A----------------------------------------------QPAR---------
ENSPNAP00000036 A----------------------------------------------QPAR---------
ENSAMXP00005017 A----------------------------------------------QPAR---------
ENSGMOP00000000 V----------------------------------------------QPAR---------
ENSIPUP00000026 A----------------------------------------------QPAR---------
ENSNBRP00000001 A----------------------------------------------QPAR---------
XP_029115375.1_ A----------------------------------------------QPAR---------
XP_014027894.1_ T----------------------------------------------QPAR---------
XP_014016366.1_ T----------------------------------------------QPAR---------
ENSLOCP00000001 A----------------------------------------------QPAR---------
ENSFALP00000009 ------------------------------------------------------------
ENSSSCP00000015 A----------------------------------------------QAAR---------
ctg17543_Nr2f1_ T----------------------------------------------QPG----------
XP_041042847.1_ T----------------------------------------------QPGQ---------
XP_020392814.1_ T----------------------------------------------QPSQ---------
XP_015282619.1_ A----------------------------------------------QPGR---------
XP_007905008.1_ P----------------------------------------------QQG----------
ctg62759_Nr2f2_ ------------------------------------------------------------
XP_041030925.1_ P----------------------------------------------QQG----------
XP_020382960.1_ P----------------------------------------------QQG----------
ENSLACP00000009 A----------------------------------------------PPG----------
ENSEBUP00000018 A----------------------------------------------PPG----------
ENSGALP00000073 ------------------------------------------------------------
ENSMUSP00000086 ------------------------------------------------------------
ENSPSIP00000019 ------------------------------------------------------------
ENSFALP00000010 A----------------------------------------------PPV----------
ENSOANP00000014 A----------------------------------------------PPV----------
ENSMEUP00000000 A----------------------------------------------PPV----------
XP_007060431.2_ A----------------------------------------------PPV----------
XP_006270791.1_ A----------------------------------------------PPV----------
XP_015273868.1_ A----------------------------------------------PPA----------
ENSXETP00000031 A----------------------------------------------PPG----------
ENSP00000377721 A----------------------------------------------PPV----------
ENSSSCP00000002 A----------------------------------------------PPV----------
XP_029109033.1_ T----------------------------------------------QPAR---------
ENSLACP00000019 A----------------------------------------------QSAR---------
ENSTRUP00000048 A----------------------------------------------QPAR---------
ENSXMAP00000019 A----------------------------------------------QPAR---------
ctg95653_Nr2f2_ ------------------------------------------------------------
ENSCVAP00000023 A----------------------------------------------QPAR---------
ENSLOCP00000017 A-P---QGPLS--------------------------------LPTPQPGQ---------
XP_018594757.1_ G------GPLS--------------------------------LPTHQPGQ---------
XP_018619549.2_ TTP---GGPLS--------------------------------LPAPQPGQ---------
ENSDARP00000107 T-----QGGLS--------------------------------LPTPQPGQ---------
ENSTRUP00000088 T-----QGGLS--------------------------------LPTPQPGQ---------
ENSXMAP00000014 T-----QGGLS--------------------------------LPTPQPGQ---------
ENSCVAP00000001 T-----QGGLS--------------------------------LPTPQPGQ---------
ENSXCOP00000003 T-----QGGLS--------------------------------LPTPQPGQ---------
ENSNBRP00000027 T-----QGGLS--------------------------------LPTPQAGQ---------
ENSPNAP00000030 A-----QGGLS--------------------------------LAAPQPGQ---------
ENSAMXP00005019 A-----QGGLS--------------------------------LAAPQPGQ---------
ENSIPUP00000007 A-----QGGLN--------------------------------LATPQPGQ---------
XP_013979582.1_ S-----QGGLS--------------------------------LPTP---Q---------
XP_014004594.1_ S-----QGGLS--------------------------------LPTP---Q---------
ENSGMOP00000016 T-----QGGLS--------------------------------LPTPQPGQ---------
XP_028678282.1_ G------GPLS--------------------------------LPTP-------------
ENSDARP00000010 ------------------------------------------------------------
ENSPNAP00000024 ------------------------------------------------------------
XP_028660587.1_ ------------------------------------------------------------
ENSEBUP00000001 A---------------------------------------------AAPI----------
ENSLOCP00000010 L------------------------------------------------QI---------
ENSDARP00000040 L------------------------------------------------QM---------
ENSSSAP00000017 L------------------------------------------------QI---------
ENSSSAP00000095 L------------------------------------------------QI---------
ENSPNAP00000021 L------------------------------------------------QL---------
ENSAMXP00005043 L------------------------------------------------QL---------
ENSIPUP00000009 L------------------------------------------------QL---------
ENSXMAP00000013 L------------------------------------------------QM---------
ENSTRUP00000062 L------------------------------------------------QI---------
XP_018595261.1_ L------------------------------------------------QI---------
ENSGMOP00000016 L------------------------------------------------QI---------
XP_028649848.1_ S------------------------------------------------QI---------
ENSLACP00000011 A--------------------------------------------RSQPQM---------
ENSXETP00000014 V--------------------------------------------NNPPGL---------
XP_019342006.1_ ------------------------------------------------------------
XP_037739369.1_ ----------------------------------------------PPPGL---------
XP_015270008.1_ ------------------------------------------------------------
XP_014681927.1_ -----------------------------------------------LPSY---------
NP_001158369.1_ Q--------------------------------------------QPPPPT---------
XP_014032261.1_ V------GPLS--------------------------------LSTDLTGH---------
XP_041037625.1_ ---------------------------------------------TPRPHH---------
XP_020380563.1_ ---------------------------------------------TPRPHL---------
AGAP002544-PA.3 TG------------------------------------------SVVVPGMQT-SSSSSS
XP_032829568.1_ QT------------------------------------------SSLQTSIAV-AGNVSS
XP_007896989.1_ L-----------------------------------------------------------
ctg23986_Nr2f6_ ------------------------------------------------------------
XP_041061550.1_ L-----------------------------------------------------------
ctg24393_Nr2f6_ ------------------------------------------------------------
ENSLOCP00000003 ------------------------------------------------------------
XP_028672412.1_ ------------------------------------------------------------
XP_018601468.1_ ------------------------------------------------------------
ENSDARP00000009 G-----------------------------------------------------------
XP_014045477.1_ G-----------------------------------------------------------
XP_013995327.1_ G-----------------------------------------------------------
ENSTRUP00000050 G-----------------------------------------------------------
ENSXMAP00000015 G-----------------------------------------------------------
ENSNBRP00000001 G-----------------------------------------------------------
ENSGMOP00000011 G-----------------------------------------------------------
XP_013979062.1_ G-----------------------------------------------------------
ENSDARP00000002 G-----------------------------------------------------------
ENSPNAP00000017 G-----------------------------------------------------------
ENSAMXP00005048 G-----------------------------------------------------------
ENSIPUP00000010 G-----------------------------------------------------------
ENSTRUP00000010 R-----------------------------------------------------------
ENSXMAP00000029 R-----------------------------------------------------------
ENSCVAP00000018 R-----------------------------------------------------------
ENSLACP00000012 KS----------------------------------------------------------
ENSXETP00000041 NS----------------------------------------------------------
ENSGALP00000044 -A----------------------------------------------------------
ENSPSIP00000015 TS----------------------------------------------------------
XP_007072117.1_ TS----------------------------------------------------------
XP_014459987.1_ GS----------------------------------------------------------
XP_015262308.1_ NS----------------------------------------------------------
ENSOANP00000016 ------------------------------------------------------------
ENSMEUP00000012 ------------------------------------------------------------
ENSP00000291442 AA----------------------------------------------------------
ENSSSCP00000014 AA----------------------------------------------------------
ENSMUSP00000002 AT----------------------------------------------------------
XP_018586811.1_ G-----------------------------------------------------------
ENSXCOP00000026 ------------------------------------------------------------
ENSNBRP00000028 RG----------------------------------------------------------
XP_030832791.1_ API------------------------------------------GPPPPS---------
ENSPSIP00000011 ------------------------------------------------------------
KH.L17.15_Nr2f1 -A-----------------------------------------VSTPLPPH---------
LotgiP126514_Nr -------------------------------------------PTVVPPPL---------
ENSFALP00000009 ------------------------------------------------------------
ENSXCOP00000011 R-----------------------------------------------------------
ENSXCOP00000005 ------------------------------------------------------------
XP_029186102.1_ ---VN------------------------------------IRALTDFPQTQ--------
XP_032239605.1_ -------------------------------------------EPYEIPSIV--------
XP_029186447.1_ ------------------------------------------------------------
XP_001634378.2_ ------------------------------------------------------------
XP_001636010.1_ ------------------------------------------------------------
                                                                            

XP_002109806.1_ ------------------------------------------------SPTAAA------
XP_029186020.1_ ------------------------------------------------------------
XP_032233936.1_ ------------------------------------------------------------
NP_001262499.1_ NGGSAGGHHSGSGSG-SGSG--VNPGHGSDMLPLIKGHGQDMLTSIKGQPTGCG-S----
CapteP171549_Nr ---------HAQPTA-GVTA--PTSQ----------------------PPQPPP-S----
g9418.t1_Nr2f1/ ------------------------------------------------QPPPPV-P----
XP_019624146.1_ ---------TQQSTP-GPQQ--PGPP----------------------TPNQQT-PNGG-
XP_032809125.1_ -------------AP--AGP--QTPQ----------------------TPSQSGGP----
ENSEBUP00000011 -------------AP--GGP--QTPQ----------------------TPSQSG-P----
XP_032824766.1_ -------------AP-AAGP--HTPQ----------------------TPGHAGPP----
XP_007891254.1_ --------QQPQQAA-TGAP--HTPQ----------------------TPSQSG-P----
ctg66070_Nr2f1_ ------------------------------------------------------------
ENSGALP00000033 -------QPPQQQGG-SAAP--HTPQ----------------------TPSQPG-P----
ENSMEUP00000002 ------------------------------------------------------------
XP_006264114.1_ -------EQQQQQAA-SAAP--HTPQ----------------------TPSQPG-P----
XP_037759164.1_ -------QQQQQQAA-SAAP--HTPQ----------------------TPSQPG-P----
ENSOANP00000038 QQGQQGQQGQQQQAG-SAAP--HTPQ----------------------TPSQPG-P----
ENSP00000495420 --GGGGAGEQQQQAG-SGAP--HTPQ----------------------TPGQPG-A----
ENSMUSP00000089 --GGGG---EQQQAG-SGAP--HTPQ----------------------TPGQPG-A----
ENSXETP00000006 ---------EQQQAP-SAAP--HTPQ----------------------TPSQPG-P----
ENSDARP00000116 ---------EQQQAA-SAAP--HTPQ----------------------TPSQPG-P----
ENSPNAP00000036 ---------EQQQAA-SAAP--HTPQ----------------------TPSQPG-P----
ENSAMXP00005017 ---------EQQQAA-SAAP--HTPQ----------------------TPSQPG-P----
ENSGMOP00000000 ---------EQQQTA-SAAP--HTPQ----------------------TPSQPG-P----
ENSIPUP00000026 ---------EQQQAA-SAAP--HTPQ----------------------TPSQPG-A----
ENSNBRP00000001 ---------EQQQAA-SAAP--HTPQ----------------------TPSQPG-P----
XP_029115375.1_ ---------DQQQAA-SAAP--HTPQ----------------------TPSQPG-P----
XP_014027894.1_ ---------EQQQTA-SAAP--HTPQ----------------------TPSQPG-P----
XP_014016366.1_ ---------EQQQTA-SAAP--HTPQ----------------------TPSQPG-P----
ENSLOCP00000001 ---------EQQQAA-SGAP--HTPQ----------------------TPSQPG-P----
ENSFALP00000009 ------------------------------------------------------------
ENSSSCP00000015 --GGGGAGEQQQQAG-SGAP--HTPQ----------------------TPGQPG-A----
ctg17543_Nr2f1_ ---------QQQQAA-SGAP--HTPQ----------------------TPGQPG-P----
XP_041042847.1_ -----QQQQQQQQAA-SGAP--HTPQ----------------------TPGQPG-P----
XP_020392814.1_ ------QQPQQQQAA-SAAP--HTPQ----------------------TPGQPG-P----
XP_015282619.1_ ---------DPQQGA-SAAP--HTPQ----------------------TPSQPG-A----
XP_007905008.1_ -----------PQPP-SGAP--LTPQ----------------------TPGQPG-P----
ctg62759_Nr2f2_ ------------------------------------------------------------
XP_041030925.1_ -----------PQPP-SGAP--LTPQ----------------------TPGQPG-A----
XP_020382960.1_ -----------PQPP-SGAP--LTPQ----------------------TPGQPG-A----
ENSLACP00000009 -----------QGPP-TGAP--HTPQ----------------------TPVQVG-P----
ENSEBUP00000018 -----------QGPP-TGAP--HTPQ----------------------TPVQVG-P----
ENSGALP00000073 ------------------------------------------------------------
ENSMUSP00000086 ------------------------------------------------------------
ENSPSIP00000019 ------------------------------------------------------------
ENSFALP00000010 -----------QGPP-AGAP--HTPQ----------------------TPGPGG-P----
ENSOANP00000014 -----------QGPP-AGAP--HTPQ----------------------TPGQGG-P----
ENSMEUP00000000 -----------QGPP-AGAP--HTPQ----------------------TPGQGG-P----
XP_007060431.2_ -----------QGPP-AGAP--HTPQ----------------------TPGQGG-P----
XP_006270791.1_ -----------QGPP-AGAP--HTPQ----------------------TPVQGGPP----
XP_015273868.1_ -----------PGPP-TGAP--HPPQ----------------------TPGQGG-P----
ENSXETP00000031 -----------QG-P-NGAP--HTPQ----------------------TPGQGV-P----
ENSP00000377721 -----------PGPP-PGAP--HTPQ----------------------TPGQGG-P----
ENSSSCP00000002 -----------PGPP-PGAP--HTPQ----------------------TPGQGG-P----
XP_029109033.1_ --------EQQPQAA-SATP--HTPH----------------------TPGQAG-H----
ENSLACP00000019 ---------EQQQTQ-SAAP--HTPQ----------------------TPGQPG-P----
ENSTRUP00000048 ---------EQHQAA-SAAP--HTPQ----------------------TPSQPG-P----
ENSXMAP00000019 ---------EQQQAA-SAAP--HTPQ----------------------TPSQPG-P----
ctg95653_Nr2f2_ ------------------------------------------------------------
ENSCVAP00000023 ---------EQQQAA-SAAP--HTPQ----------------------TPSQPG-P----
ENSLOCP00000017 ---------LNLAAP-QVAP--PTPQ----------------------TPVQGG-P----
XP_018594757.1_ ---------LNLAAS-QAAP--PTPH----------------------TPVQGG-P----
XP_018619549.2_ ---------LNLAAS-QVAP--PTPQ----------------------TPVQGG-P----
ENSDARP00000107 ---------LGLTAS-QVAP--PTPQ----------------------TPVQ-G-P----
ENSTRUP00000088 ---------LSLTAS-Q-------------------------------------------
ENSXMAP00000014 ---------LNLTAS-QIAP--PTPQ----------------------TPVQ-G-P----
ENSCVAP00000001 ---------LNLTAS-QIAP--PTPQ----------------------TPVQ-G-P----
ENSXCOP00000003 ---------LNLTAS-QIAP--PTPQ----------------------TPVQ-G-P----
ENSNBRP00000027 ---------LNLTAS-QVAP--PTPQ----------------------TPVQ-G-P----
ENSPNAP00000030 ---------LNLAAS-QVAP--PTPQ----------------------TPVQPG-G----
ENSAMXP00005019 ---------LNLAAS-QVAP--PTPQ----------------------TPVQPG-G----
ENSIPUP00000007 ---------LNLTAS-QVAP--PTPQ----------------------TPVQ-G-A----
XP_013979582.1_ ---------LNLSGS-QVAP--PTPQ----------------------TPVQ-G-P----
XP_014004594.1_ ---------MNLSGS-QVAP--PTPQ----------------------TTVQ-G-P----
ENSGMOP00000016 ---------LNLSGS-QVA---PSSQ----------------------TTVQ-G-P----
XP_028678282.1_ ----------------QVAP--PTPQ----------------------TPVQGG-P----
ENSDARP00000010 -----------DQSA-AGRE--HLQH----------------------R-----------
ENSPNAP00000024 ------------------------------------------------------------
XP_028660587.1_ ------------------------------------------------------------
ENSEBUP00000001 -----------AQSV-PGAA--SVGA----------------------SQGSSG-A----
ENSLOCP00000010 ----------CSQEP-GGTPI-QAPG----------------------TPSG--------
ENSDARP00000040 ----------CSQEP-GG-----TPG----------------------TPSG--------
ENSSSAP00000017 ----------CSQEP-GG-----TPG----------------------TPSG--------
ENSSSAP00000095 ----------CSQEP-GG-----TPG----------------------TPSG--------
ENSPNAP00000021 ----------CSQEPGGG-----TPG----------------------TPSG--------
ENSAMXP00005043 ----------CGQEP-GG-----TPG----------------------TPSG--------
ENSIPUP00000009 ----------CGQEP-GG-----APA----------------------TPSA--------
ENSXMAP00000013 ----------CGQEP-GG-----GPG----------------------TPNG--------
ENSTRUP00000062 ----------CGQEP-GG-----APG----------------------TPNG--------
XP_018595261.1_ ----------CGQDS-GG-----TPG----------------------TPSG--------
ENSGMOP00000016 ----------CGQEP-GG-----TPG----------------------TPNG--------
XP_028649848.1_ ----------CSQEP-VGTSL-QTPG----------------------TPSG--------
ENSLACP00000011 ----------CTQEA-GGTP--QTPG----------------------TPAG--------
ENSXETP00000014 ----------CNQDP-GGTP--QTPT----------------------TPKG--------
XP_019342006.1_ ------------------------------------------------------------
XP_037739369.1_ ---------PCAPEP-GVAP--PPPG----------------------PPKG--------
XP_015270008.1_ ------------------------------------------------------------
XP_014681927.1_ ---------TTTTTP-ATAP--PVPA-----AP---------------TPSQTH-ELDV-
NP_001158369.1_ ------QPQPQQQPP-Q-----QTPT----------------------TPQQTP-P----
XP_014032261.1_ ---------LNPIPS-LDIP--STHQ----------------------TPQGAH-S----
XP_041037625.1_ ----------------SAEE--LKDT----------------------SPGDLL-P----
XP_020380563.1_ ----------------NAEE--QKTA----------------------SPEDVL-P----
AGAP002544-PA.3 GGGAQDKKDFISSSS-GGSSIGSVGQ----------------------HPSVTG-QGNTI
XP_032829568.1_ VDSLSSSSLSSSSSS-SSSSSSSSSS----------------------TSSAHG-TKSA-
XP_007896989.1_ ------------KSP-AP------------------------------SSHAGA------
ctg23986_Nr2f6_ ------------------------------------------------------------
XP_041061550.1_ ------------ESP-APS-----------------------------SSQTGG------
ctg24393_Nr2f6_ ------------------------------------------------------------
ENSLOCP00000003 ------------DEE-DG------------------------------SPQAGG------
XP_028672412.1_ ------------EDD-DG------------------------------SPQAGG------
XP_018601468.1_ --------------------------------------------------ETGS------
ENSDARP00000009 ------------DED-DG------------------------------SPQGGG------
XP_014045477.1_ ------------EEE-DG------------------------------SPQAGG------
XP_013995327.1_ ------------EEE-DG------------------------------SPQAGG------
ENSTRUP00000050 ------------DEE-DG------------------------------SPQAGG------
ENSXMAP00000015 ------------EEE-DG------------------------------SPQAGG------
ENSNBRP00000001 ------------EEE-DG------------------------------SPQAGG------
ENSGMOP00000011 ------------EEE-DG------------------------------SPQAGG------
XP_013979062.1_ ------------DEE--G------------------------------SPQAG-------
ENSDARP00000002 ------------EEE-GS------------------------------SPQAGN------
ENSPNAP00000017 ------------EED-ES------------------------------SPQAGN------
ENSAMXP00005048 ------------EED-ES------------------------------SPQAGN------
ENSIPUP00000010 ------------EED-ES------------------------------SPQAGN------
ENSTRUP00000010 ------------EEE-EG------------------------------SPQAGS------
ENSXMAP00000029 ------------EED-ND------------------------------SPQAGS------
ENSCVAP00000018 ------------EED-ND------------------------------SPQAGS------
ENSLACP00000012 -----------EEEE-EA------------------------------SPQGGG------
ENSXETP00000041 ------------EEE-EA------------------------------SPQGGM------
ENSGALP00000044 ------------AEE-AA------------------------------SPAGGG------
ENSPSIP00000015 ------------EED-SV------------------------------SPQGGA------
XP_007072117.1_ ------------EED-SV------------------------------SPQGGV------
XP_014459987.1_ ------------EEE-SV------------------------------SPPGGA------
XP_015262308.1_ ------------EDD-SA------------------------------SPQGGT------
ENSOANP00000016 ------------------------------------------------------------
ENSMEUP00000012 ------------------------------------------------------------
ENSP00000291442 ------------EDD-SA------------------------------SPPGAA------
ENSSSCP00000014 ------------EED-SA------------------------------SPPGAA------
ENSMUSP00000002 ------------EDD-SA------------------------------SPPGAT------
XP_018586811.1_ ----------------DG------------------------------SPHAGG------
ENSXCOP00000026 ------------------------------------------------------------
ENSNBRP00000028 ------------EDE-EG------------------------------SPRAGS------
XP_030832791.1_ -GALQ-----------AATPQ-QTPA----------------------TPTQTG-P----
ENSPSIP00000011 ----------------GGQP--RHQQ----------------------TPSQPG-P----
KH.L17.15_Nr2f1 ----------PQPPP-DLTP--QTPT----------------------TPTNDV------
LotgiP126514_Nr ----------PPPNP-TVTP--TQTQ----------------------IPTATT------
ENSFALP00000009 ------------------------------------------------------------
ENSXCOP00000011 ------------EED-ND------------------------------SPQAGS------
ENSXCOP00000005 -----------------------------------------------FHPLTHG-S----
XP_029186102.1_ ------------------------------------------------NPTAGF-SNEE-
XP_032239605.1_ ------------------------------------------------SSCAES-TGSL-
XP_029186447.1_ ------------------------------------------------TITE--------
XP_001634378.2_ ------------------------------------------------PPTQEV------
XP_001636010.1_ --------------------------W--------------------Y------------
                                                                            

XP_002109806.1_ ---------------------------------------------KD-ETKS-LSKE-LC
XP_029186020.1_ --------------------P--------------------LEE-SA-EKN---VQQ-VE
XP_032233936.1_ ------------------------------------------TP-ED-SEK---NVQ-VE
NP_001262499.1_ ------------------TTPS---SQ-ANSSHS----QSSNSG-SQ-IDS---KQN-IE
CapteP171549_Nr --------I---------VTD----ST-STPTSN-NN-NNSPGS-NS-DKT---AQT-IE
g9418.t1_Nr2f1/ --------V---------NTP----GS--------------QTP-SG-ENK---QQH-IE
XP_019624146.1_ ------SMP--------QQTP----TA-PTQPSSQQG-QQQSTP-TS-GSQ---SQH-IE
XP_032809125.1_ --------P---------TTP----GQ-GSTQG---------DK-QQ-QQQ---QPN-VE
ENSEBUP00000011 --------P---------TTP----GQ-GSQQGD--------------KQQ---QPN-VE
XP_032824766.1_ --------P---------TTP----GQ-GSTQG---------------DKQ---QSN-VE
XP_007891254.1_ --------P---------STP----LG-GSSQGG-QP-GTEKQP-SQ-QQQ---QQQ-IE
ctg66070_Nr2f1_ ------------------------------------------------------------
ENSGALP00000033 --------P---------STP----GT-AGDKGP-------GQQ-GS-GQS---QQH-IE
ENSMEUP00000002 ------------------------------------------------------------
XP_006264114.1_ --------P---------STP----GT-AGDKGQ-------GQQ-GS-GQS---QQH-IE
XP_037759164.1_ --------P---------STP----GT-AGDKGQ-------SQQ-GS-GQS---QQH-IE
ENSOANP00000038 --------P---------STP----GT-AGDKG---------QP-GS-GQS---QQH-IE
ENSP00000495420 --------P---------ATP----GT-AGDKGQ-------GPP-GS-GQS---QQH-IE
ENSMUSP00000089 --------P---------ATP----GT-AGDKGQ-------GPP-GS-GQS---QQH-IE
ENSXETP00000006 --------P---------STP----GA-AGDKG---------QQ-GS-GQSQ--QQH-IE
ENSDARP00000116 --------P---------STP----GT-AGDKG---------SQ-NS-GQS---QQH-IE
ENSPNAP00000036 --------P---------STP----GT-AGDKG---------SQ-NS-AQS---QQH-IE
ENSAMXP00005017 --------P---------STP----GT-AGDKG---------SQ-NS-AQS---QQH-IE
ENSGMOP00000000 --------P---------STP----GA-AGDKG---------SQ-NS-GQS---QQH-IE
ENSIPUP00000026 --------P---------STP----GT-AGDKS---------SQ-NS-GQS---QQH-IE
ENSNBRP00000001 --------P---------STP----GT-AGDKG---------SQ-NS-GQS---QQH-IE
XP_029115375.1_ --------P---------STP----GT-AGDKGQ--------GQ-NS-AQN---QQH-IE
XP_014027894.1_ --------P---------STP----GT-AGDKG---------SQ-NS-GQSG--AQH-IE
XP_014016366.1_ --------P---------STP----GT-AGDKG---------SQ-NS-G-----PQH-IE
ENSLOCP00000001 --------P---------STP----GT-AGDKGQ-------SQQ-NS-GQN---QQH-IE
ENSFALP00000009 ------------------------------------------------------------
ENSSSCP00000015 --------P---------ATP----GT-AGDKGQ-------GPP-GS-GQS---QQH-IE
ctg17543_Nr2f1_ --------P---------STP----LG-GSSQSV-QP-VGEKQQ-PC-QQQ---QQH-IE
XP_041042847.1_ --------P---------STP----LG-GSSQSV-QP-GGEKQQ-PCQQQQ---QQH-IE
XP_020392814.1_ --------P---------STP----LG-GSSHSV-QP-GGEKQQ-PC-QQQ---QQH-IE
XP_015282619.1_ --------P---------STP----GD-KGQQQQ-QQQQGGGQS-GQ-QQQ---QQH-IE
XP_007905008.1_ --------P---------GTP----AQ-SNQQN----------Q-QG-EKQ---QQH-IE
ctg62759_Nr2f2_ ------------------------------------------------------------
XP_041030925.1_ --------P---------GTP----AQ-SNQQN---------QQ-QG-EKQ---QQH-IE
XP_020382960.1_ --------P---------GTP----AQ-PNQQS---------QQ-QG-EKQ---QQH-IE
ENSLACP00000009 --------P---------TTP----AQ-SNQTNQ-PN-Q---QN-QV-EKQ---QQH-IE
ENSEBUP00000018 --------P---------TTP----AQ-SNQTNQ-PN-Q---QN-QV-EKQ---QQH-IE
ENSGALP00000073 ------------------------------------------------------------
ENSMUSP00000086 ------------------------------------------------------------
ENSPSIP00000019 ------------------------------------------------------------
ENSFALP00000010 --------P---------STP----AQ-TNPPSQ-QN-----QG-DK-QQQ---QQH-IE
ENSOANP00000014 --------P---------STP----AQ-TNQPSQ-QN-Q---AG-DK-QQQ---QQH-IE
ENSMEUP00000000 --------P---------STP----VQ-TNQPSQ-QS-Q---AG-DK-QQQ---QQH-IE
XP_007060431.2_ --------P---------STP----AQ-TNQPSQ-QS-Q---GG-DK-QQQ---QQH-IE
XP_006270791.1_ --------P---------STP----VQ-TNQPSQ-QS-----TG-EK-QQQ---QQH-IE
XP_015273868.1_ --------P---------TTP----AQ-PNAGSQ-QS-Q---GD-KA-TQQ---QQH-IE
ENSXETP00000031 --------S---------TTP----AQ-SNPSSQ-PS-Q--NQG-EK-QQQ---QQH-IE
ENSP00000377721 --------A---------STP----AQ-TAAGGQ-GG-PGGPGS-DK-QQQ---QQH-IE
ENSSSCP00000002 --------A---------STP----AQ-TAAGGQ-GG-PGGPGG-DK-QQQ---QQH-IE
XP_029109033.1_ --------P---------STP----GT-AGDKQG----H---GG-QT-SGQ---SQH-IE
ENSLACP00000019 --------P---------STP----GT-AGDKGQ-------NQQ-NS-GQS---QQH-IE
ENSTRUP00000048 --------P---------STP----GT-AGDKG---------SQ-NS-GQS---QQH-IE
ENSXMAP00000019 --------P---------STP----GT-AGDKG---------SQ-NS-GQS---QQH-IE
ctg95653_Nr2f2_ ------------------------------------------------------------
ENSCVAP00000023 --------P---------STP----GT-AGDKG---------SQ-NS-GQS---QQH-IE
ENSLOCP00000017 --------P---------STT----AQ-STPTNQ-TS-Q--NQT-GE-KQQ---PQH-IE
XP_018594757.1_ --------P---------STT----AQ-STPTNQ-SG-Q--NQA-VE-KQQ---PQH-IE
XP_018619549.2_ --------P---------SAT----AQ-STPTNH-SA-Q--SQT-AE-KQQ---PQH-IE
ENSDARP00000107 --------P-------NNNNN----TQ-STPTNQ-TT-Q--SQS--E-KQQ---PQH-IE
ENSTRUP00000088 -----------------------------------TS----QQS----EKQ---PQH-IE
ENSXMAP00000014 --------P----------NN----AQ-STPTNQ-TS-Q--QQS----EKQ---PQH-IE
ENSCVAP00000001 --------P----------NN----AQ-STPTNQ-TS-Q--QQS----EKQ---PQH-IE
ENSXCOP00000003 --------P----------NN----------------------------KQ---PQH-IE
ENSNBRP00000027 --------P----------NN----TQ-STPTNQ-TS-Q---QS----EKQ---PQH-IE
ENSPNAP00000030 --------P---------NAN----AQ-STPSNP-TS-Q--SQS--D-KQQ---QQH-IE
ENSAMXP00005019 --------P---------NAN----AQ-STPSNP-TS-Q--SQS--D-KQQ---QQH-IE
ENSIPUP00000007 --------P---------NSN----AQ-STPTNQ-TS-Q--SQS--D-KQQ---QQH-IE
XP_013979582.1_ --------P---------NNT----VQ-STPTNQ-TT-Q--SE-----KQQ---PQH-IE
XP_014004594.1_ --------P---------NNT----VQ-STPTNQ-TM-Q--SE-----KQQ---PQH-IE
ENSGMOP00000016 --------P----------NN----TQ-STPTNQ-SS-----------EKQ---PQH-IE
XP_028678282.1_ --------P---------TTT----SQ-STPSSQ-AG-Q-QNQT-VE-KQQ---PQH-IE
ENSDARP00000010 ------------------HSP----KS-AEEK----------AQ-IA-AQN---QQH-VE
ENSPNAP00000024 ------------------------------------------------------------
XP_028660587.1_ ------------------------------------------------------------
ENSEBUP00000001 --------L---------SAP----SS-ASSSSS-ASSTASSAP-GD-KTP---LQH-IE
ENSLOCP00000010 ------------------STP----GT---------------D-----GDK---IPN-VD
ENSDARP00000040 ------------------STP----GN---------------DA-LS-GDK---IPN-VD
ENSSSAP00000017 ------------------STP----GN---------------DA-LS-GDK---IPN-VD
ENSSSAP00000095 ------------------STP----GN---------------DA-LS-GDK---IPN-VD
ENSPNAP00000021 ------------------STP----GN---------------DA-LS-ADK---IPN-VD
ENSAMXP00005043 ------------------STP----GN---------------DA-LS-ADK---IPN-VD
ENSIPUP00000009 ------------------STP----GN---------------DA-IG-ADK---LAS-VD
ENSXMAP00000013 ------------------STP----GN---------------DA-LS-GDK---LPN-VD
ENSTRUP00000062 ------------------STS----GN---------------DA-LS-GDK---IPN-VD
XP_018595261.1_ ------------------STS----GN---------------DA-LS-GDK---LPN-VD
ENSGMOP00000016 ------------------STP----GN---------------EG-LS-GDK---IPN-VD
XP_028649848.1_ ------------------STP----GN---------------DA-HS-GDK---IPN-VD
ENSLACP00000011 ------------------STP----GQ---------------EA-LS-GDR---APA-VD
ENSXETP00000014 ------------------GVP----GQ---------------DPVHS-GDKG--VPN-VD
XP_019342006.1_ ------------------------------------------------------------
XP_037739369.1_ ------------------AVA----AG---------------PP-EA-GEKGGAPPS-VD
XP_015270008.1_ ----------------------------------------------------------MD
XP_014681927.1_ ----KID-M---------NTT----SS----------TGSVQST-NS-DKS---SQH-IE
NP_001158369.1_ -------APHQTITPQQTSTP----QQ-PPQQTA-TPQQTTTPQ-QT-ASQ---QQH-IE
XP_014032261.1_ --------S---------NTS----QS-ITSQTS-------TNS-VD-KQQ---LQQ-IE
XP_041037625.1_ ------------------SPL----G------------QDLPQL-EK-LQQ---QPT-VE
XP_020380563.1_ ------------------CSA----GQ-----------QDMPQL-EK-LQQ---QPG-VE
AGAP002544-PA.3 EKKEFLS-------LQQSTTP----GS----------QSMNSQN-GQ-DLK---NQN-IE
XP_032829568.1_ ------------------SASH-HHQQ-QQQQHQQQQQHHHQQQ-QQ-QQQ---QQN-AE
XP_007896989.1_ ---------------------------------------SDPDL-GG---Q---GIQ-AE
ctg23986_Nr2f6_ ------------------------------------------------------------
XP_041061550.1_ ---------------------------------------SEPEL-GE-PDR--QGLQ-VD
ctg24393_Nr2f6_ ------------------------------------------------------------
ENSLOCP00000003 ---------------------------------------SDAEA-GE-EDK---ACV-VD
XP_028672412.1_ ---------------------------------------SDVEP-GE-DDK---GCV-VD
XP_018601468.1_ ---------------------------------------SDVEA-GE-DDK---ACS-VD
ENSDARP00000009 ---------------------------------------SDMEA-GE-DDK---GCV-VD
XP_014045477.1_ ---------------------------------------SDMEV-GD-EDK---ACV-VD
XP_013995327.1_ ---------------------------------------SDMEA-GD-EDK---ACV-VD
ENSTRUP00000050 ---------------------------------------SDMEA-GD-EDK---ACV-VD
ENSXMAP00000015 ---------------------------------------SDMEA-GD-EDK---ACV-VD
ENSNBRP00000001 ---------------------------------------SDMEA-GE-DDK---ACV-VD
ENSGMOP00000011 ---------------------------------------SDMEA-GE-DDK---ACV-VD
XP_013979062.1_ ---------------------------------------SDVEV-GD-EDK---ACV-VD
ENSDARP00000002 ---------------------------------------SDVEG-GE-EDK---ACV-VD
ENSPNAP00000017 ---------------------------------------SDAEG-GE-DDK---ICV-VD
ENSAMXP00005048 ---------------------------------------SDVEG-GE-DDK---ACV-VD
ENSIPUP00000010 ---------------------------------------SDAEG-GE-DDK---ACV-VD
ENSTRUP00000010 ---------------------------------------SDVDV-GD-EDK---ACV-VD
ENSXMAP00000029 ---------------------------------------SDVDV-GD-EDK---TCV-VD
ENSCVAP00000018 ---------------------------------------SDVDV-GD-EDK---AGV-VD
ENSLACP00000012 ---------------------------------------SDQEH-GE-EDK---PGIQVD
ENSXETP00000041 ---------------------------------------SDPEQ-GD-EER---PGIQVD
ENSGALP00000044 ---------------------------------------SDAEH-GE-EER---PGAAVD
ENSPSIP00000015 ---------------------------------------SDPEP-GD-EDK---PGIQVD
XP_007072117.1_ ---------------------------------------SDQEH-GD-EDK---PGIQVD
XP_014459987.1_ ---------------------------------------SDPEH-GD-EDK---PGIQVD
XP_015262308.1_ ---------------------------------------SDQEP-GD-EDK---AGLQVD
ENSOANP00000016 ------------------------------------------------------------
ENSMEUP00000012 ------------------------------------------------------------
ENSP00000291442 ---------------------------------------SDAEP-GD-EER---PGLQVD
ENSSSCP00000014 ---------------------------------------SDAEP-GD-EER---PGLQVD
ENSMUSP00000002 ---------------------------------------SDAEP-GD-EER---PGLQVD
XP_018586811.1_ ---------------------------------------SDQEV-GE-DDR---ACS-MD
ENSXCOP00000026 ------------------------------------------------------------
ENSNBRP00000028 ---------------------------------------SDVDV-GD-DDK---ACV-VD
XP_030832791.1_ --------G---------SQGGGGAAQ-NGPQSG-SDSGSNVTS-NN-NNN---SQH-IE
ENSPSIP00000011 --------P---------STP----GT-AGDKGQ-------SQQ-GS-GQS---QQH-IE
KH.L17.15_Nr2f1 ------------------TIP----DC-STSRPT-------GNT-SS-TSE---KPQ-IE
LotgiP126514_Nr ------------------PTP----QQ-NG--------GSPNSE-TN-NNN---KQH-IE
ENSFALP00000009 ------------------------------------------------------------
ENSXCOP00000011 ---------------------------------------SDVDV-GD-EDK---TCV-VD
ENSXCOP00000005 ------------------------------------------------------SLH-FH
XP_029186102.1_ ------------------NSPVLLETAFYSPEEC-SES----EE-SS-SAS---KPS-IE
XP_032239605.1_ ------------------PSPDTVESS-HPSEDL-SDNDPDSPA-SS-SSK---PLY-ID
XP_029186447.1_ -------------------------------------------L-PK-LKT---EDK-LD
XP_001634378.2_ ------------------------------------------TM-PK-HKT---DER-VA
XP_001636010.1_ ------------------------------------------------DNP---DKT-IE
                                                                            

XP_002109806.1_ CLICGDRSNGRHYGVISCEGC-------------KGFFKRSVRRNMKYACTCSANACKIT
XP_029186020.1_ CAVCGDKSSGKHYGVFTCEGC-------------KSFFKRSVRRNLSYTCRASRN-CPID
XP_032233936.1_ CAVCGDKSSGKHYGVFTCEGC-------------KSFFKRSVRRNLTYTCRASRD-CPID
NP_001262499.1_ CVVCGDKSSGKHYGQFTCEGC-------------KSFFKRSVRRNLTYSCRGSRN-CPID
CapteP171549_Nr CIVCGDKSSGKHYGQFTCEGC-------------KSFFKRSVRRNLTYSCRGNRN-CPID
g9418.t1_Nr2f1/ CVVCGDKSSGKHYGQFTCEGC-------------KSFFKRSVRRNLTYTCRGSRN-CPID
XP_019624146.1_ CVVCGDKSSGKHYGQFTCEGC-------------KSFFKRSVRRNLTYSCRGNRT-CPID
XP_032809125.1_ CVVCGDKSSGKHYGQFTCEGC-------------KSFFKRSVRRNLTYTCRANRN-CPID
ENSEBUP00000011 CVVCGDKSSGKHYGQFTCEGC-------------KSFFKRSVRRNLTYTCRANRN-CPID
XP_032824766.1_ CVVCGDKSSGKHYGQFTCEGC-------------KSFFKRSVRRNLTYTCRANRN-CPID
XP_007891254.1_ CVVCGDKSSGKHYGQFTCEGC-------------KSFFKRSVRRNLTYTCRANRN-CPID
ctg66070_Nr2f1_ ------------------------------------------------------------
ENSGALP00000033 CVVCGDKSSGKHYGQFTCEGC-------------KSFFKRSVRRNLTYTCRANRN-CPID
ENSMEUP00000002 ------------------------------------------------------------
XP_006264114.1_ CVVCGDKSSGKHYGQFTCEGC-------------KSFFKRSVRRNLTYTCRANRN-CPID
XP_037759164.1_ CVVCGDKSSGKHYGQFTCEGC-------------KSFFKRSVRRNLTYTCRANRN-CPID
ENSOANP00000038 CVVCGDKSSGKHYGQFTCEGC-------------KSFFKRSVRRNLTYTCRANRN-CPID
ENSP00000495420 CVVCGDKSSGKHYGQFTCEGC-------------KSFFKRSVRRNLTYTCRANRN-CPID
ENSMUSP00000089 CVVCGDKSSGKHYGQFTCEGC-------------KSFFKRSVRRNLTYTCRANRN-CPID
ENSXETP00000006 CVVCGDKSSGKHYGQFTCEGC-------------KSFFKRSVRRNLTYTCRANRN-CPID
ENSDARP00000116 CVVCGDKSSGKHYGQFTCEGC-------------KSFFKRSVRRNLTYTCRANRN-CPID
ENSPNAP00000036 CVVCGDKSSGKHYGQFTCEGC-------------KSFFKRSVRRNLTYTCRANRN-CPID
ENSAMXP00005017 CVVCGDKSSGKHYGQFTCEGC-------------KSFFKRSVRRNLTYTCRANRN-CPID
ENSGMOP00000000 CVVCGDKSSGKHYGQFTCEGC-------------KSFFKRSVRRNLTYTCRANRN-CPID
ENSIPUP00000026 CVVCGDKSSGKHYGQFTCEGC-------------KSFFKRSVRRNLTYTCRANRN-CPID
ENSNBRP00000001 CVVCGDKSSGKHYGQFTCEGC-------------KSFFKRSVRRNLTYSCRANRN-CPID
XP_029115375.1_ CVVCGDKSSGKHYGQFTCEGC-------------KSFFKRSVRRNLTYTCRANRN-CPID
XP_014027894.1_ CVVCGDKSSGKHYGQFTCEGC-------------KSFFKRSVRRNLTYTCRANRN-CPID
XP_014016366.1_ CVVCGDKSSGKHYGQFTCEGC-------------KSFFKRSVRRNLTYTCRANRN-CPID
ENSLOCP00000001 CVVCGDKSSGKHYGQFTCEGC-------------KSFFKRSVRRNLTYTCRANRN-CPID
ENSFALP00000009 ------------------------------------------------------------
ENSSSCP00000015 CVVCGDKSSGKHYGQFTCEGC-------------KSFFKRSVRRNLTYTCRANRN-CPID
ctg17543_Nr2f1_ CVVCGDKSSGKHYGQFTCEGC-------------KSFFKRSVRRNLTYTCRANRN-CPID
XP_041042847.1_ CVVCGDKSSGKHYGQFTCEGC-------------KSFFKRSVRRNLTYTCRANRN-CPID
XP_020392814.1_ CVVCGDKSSGKHYGQFTCEGC-------------KSFFKRSVRRNLTYTCRANRN-CPID
XP_015282619.1_ CVVCGDKSSGKHYGQFTCEGC-------------KSFFKRSVRRNLTYTCRANRN-CPID
XP_007905008.1_ CVVCGDKSSGKHYGQFTCEGC-------------KSFFKRSVRRNLTYTCRANRN-CPID
ctg62759_Nr2f2_ ------------------------------------------------------------
XP_041030925.1_ CVVCGDKSSGKHYGQFTCEGC-------------KSFFKRSVRRNLTYTCRANRN-CPID
XP_020382960.1_ CVVCGDKSSGKHYGQFTCEGC-------------KSFFKRSVRRNLTYTCRANRN-CPID
ENSLACP00000009 CVVCGDKSSGKHYGQFTCEGC-------------KSFFKRSVRRNLSYTCRANRN-CPID
ENSEBUP00000018 CVVCGDKSSGKHYGQFTCEGC-------------KSFFKRSVRRNLSYTCRANRN-CPID
ENSGALP00000073 ------------------------------------------------------------
ENSMUSP00000086 ------------------------------------------------------------
ENSPSIP00000019 ------------------------------------------------------------
ENSFALP00000010 CVVCGDKSSGKHYGQFTCEGC-------------KSFFKRSVRRNLSYTCRANRN-CPID
ENSOANP00000014 CVVCGDKSSGKHYGQFTCEGC-------------KSFFKRSVRRNLSYTCRANRN-CPID
ENSMEUP00000000 CVVCGDKSSGKHYGQFTCEGC-------------KSFFKRSVRRNLSYTCRANRN-CPID
XP_007060431.2_ CVVCGDKSSGKHYGQFTCEGC-------------KSFFKRSVRRNLSYTCRANRN-CPID
XP_006270791.1_ CVVCGDKSSGKHYGQFTCEGC-------------KSFFKRSVRRNLSYTCRANRN-CPID
XP_015273868.1_ CVVCGDKSSGKHYGQFTCEGC-------------KSFFKRSVRRNLSYTCRANRN-CPID
ENSXETP00000031 CVVCGDKSSGKHYGQFTCEGC-------------KSFFKRSVRRNLTYTCRANRN-CPID
ENSP00000377721 CVVCGDKSSGKHYGQFTCEGC-------------KSFFKRSVRRNLSYTCRANRN-CPID
ENSSSCP00000002 CVVCGDKSSGKHYGQFTCEGC-------------KSFFKRSVRRNLSYTCRANRN-CPID
XP_029109033.1_ CVVCGDKSSGKHYGQFTCEGC-------------KSFFKRSVRRNLTYTCRANRN-CPID
ENSLACP00000019 CVVCGDKSSGKHYGQFTCEGC-------------KSFFKRSVRRNLTYTCRANRN-CPID
ENSTRUP00000048 CVVCGDKSSGKHYGQFTCEGC-------------KSFFKRSVRRNLTYSCRANRN-CPID
ENSXMAP00000019 CVVCGDKSSGKHYGQFTCEGC-------------KSFFKRSVRRNLTYSCRANRN-CPID
ctg95653_Nr2f2_ ------------------------------------------------------------
ENSCVAP00000023 CVVCGDKSSGKHYGQFTCEGC-------------KSFFKRSVRRNLTYSCRANRN-CPID
ENSLOCP00000017 CVVCGDKSSGKHYGQFTCEGC-------------KSFFKRSVRRNLSYTCRANRN-CPID
XP_018594757.1_ CVVCGDKSSGKHYGQFTCEGC-------------KSFFKRSVRRNLTYTCRANRN-CPID
XP_018619549.2_ CVVCGDKSSGKHYGQFTCEGC-------------KSFFKRSVRRNLTYTCRANRN-CPID
ENSDARP00000107 CVVCGDKSSGKHYGQFTCEGC-------------KSFFKRSVRRNLTYTCRANRN-CPID
ENSTRUP00000088 CVVCGDKSSGKHYGQFTCEGC-------------KSFFKRSVRRNLTYTCRANRN-CPID
ENSXMAP00000014 CVVCGDKSSGKHYGQFTCEGC-------------KSFFKRSVRRNLTYTCRANRN-CPID
ENSCVAP00000001 CVVCGDKSSGKHYGQFTCEGC-------------KSFFKRSVRRNLTYTCRANRN-CPID
ENSXCOP00000003 CVVCGDKSSGKHYGQFTCEGC-------------KSFFKRSVRRNLTYTCRANRN-CPID
ENSNBRP00000027 CVVCGDKSSGKHYGQFTCEGC-------------KSFFKRSVRRNLTYTCRANRN-CPID
ENSPNAP00000030 CVVCGDKSSGKHYGQFTCEGC-------------KSFFKRSVRRNLTYTCRANRN-CPID
ENSAMXP00005019 CVVCGDKSSGKHYGQFTCEGC-------------KSFFKRSVRRNLTYTCRANRN-CPID
ENSIPUP00000007 CVVCGDKSSGKHYGQFTCEGC-------------KSFFKRSVRRNLTYTCRANRN-CPID
XP_013979582.1_ CVVCGDKSSGKHYGQFTCEGC-------------KSFFKRSVRRNLSYTCRANRN-CPID
XP_014004594.1_ CVVCGDKSSGKHYGQFTCEGC-------------KSFFKRSVRRNLSYTCRANRN-CPID
ENSGMOP00000016 CVVCGDKSSGKHYGQFTCEGC-------------KSFFKRSVRRNLTYTCRANRN-CPID
XP_028678282.1_ CVVCGDKSSGKHYGQFTCEGC-------------KSFFKRSVRRNLSYTCRANRN-CPID
ENSDARP00000010 CVVCGDKSSGKHYGQFTCEGC-------------KSFFKRSVRRNLSYTCRANRN-CPVD
ENSPNAP00000024 ------------------------------------------------------------
XP_028660587.1_ ------------------------------------------------------------
ENSEBUP00000001 CVVCGDKSSGKHYGQFTCEGC-------------KSFFKRSVRRNLSYTCRASRN-CPID
ENSLOCP00000010 CMVCGDKSSGKHYGQFTCEGC-------------KSFFKRSVRRNLSYTCRGNRD-CPID
ENSDARP00000040 CMVCGDKSSGKHYGQFTCEGC-------------KSFFKRSVRRNLSYTCRGNRD-CPID
ENSSSAP00000017 CMVCGDKSSGKHYGQFTCEGC-------------KSFFKRSVRRNLSYTCRGNRD-CPID
ENSSSAP00000095 CMVCGDKSSGKHYGQFTCEGC-------------KSFFKRSVRRNLSYTCRGNRD-CPID
ENSPNAP00000021 CMVCGDKSSGKHYGQFTCEGC-------------KSFFKRSVRRNLSYTCRGNRD-CPID
ENSAMXP00005043 CMVCGDKSSGKHYGQFTCEGC-------------KSFFKRSVRRNLSYTCRGNRD-CPID
ENSIPUP00000009 CMVCGDKSSGKHYGQFTCEGC-------------KSFFKRSVRRNLTYSCRGNRD-CPVD
ENSXMAP00000013 CMVCGDKSSGKHYGQFTCEGC-------------KSFFKRSVRRNLTYTCRGNRD-CPID
ENSTRUP00000062 CMVCGDRSSGKHYGQFTCEGC-------------KSFFKRSVRRNLTYTCRGNRD-CPID
XP_018595261.1_ CLVCGDKSSGKHYGQFTCEGC-------------KSFFKRSVRRNLSYTCRGNRD-CPID
ENSGMOP00000016 CMVCGDKSSGKHYGQFTCEGC-------------KSFFKRSVRRNLSYTCRGNRD-CPID
XP_028649848.1_ CMVCGDKSSGKHYGQFTCEGC-------------KSFFKRSVRRNLSYTCRGNRD-CPID
ENSLACP00000011 CMVCGDKSSGKHYGQFTCEGC-------------KSFFKRSVRRNLSYTCRGNRD-CPID
ENSXETP00000014 CLVCGDKSSGKHYGQFTCEGC-------------KSFFKRSVRRNLTYTCRGNRD-CPID
XP_019342006.1_ ------------------------------------------------------------
XP_037739369.1_ CMVCGDKSSGKHYGQFTCEGC-------------KSFFKRSVRRNLSYTCRSNRE-CPID
XP_015270008.1_ CLVCGDKASGKHYGQFTCEGC-------------KSFFKRSVRRNLSYTCRASRQ-CPVD
XP_014681927.1_ CTVCGDKSSGKHYGQFTCEGC-------------KSFFKRSVRRNLTYTCRGSRN-CPID
NP_001158369.1_ CVVCGDKSSGKHYGQFTCEGC-------------KSFFKRSVRRNLTYTCRANRN-CPID
XP_014032261.1_ CVVCGDKSSGKHYGQFTCEGC-------------KSFFKRSVRRNLSYTCRASRN-CPID
XP_041037625.1_ CMVCGDKSSGKHYGQFTCEGC-------------KSFFKRCVRRNLSYSCRGSRN-CPID
XP_020380563.1_ CMVCGDKSSGKHYGQFTCEGC-------------KSFFKRSIRRNLSYSCRGSRN-CPVD
AGAP002544-PA.3 CVVCGDKSSGKHYGQFTCEGC-------------KSFFKRSVRRNLTYSCRGNRN-CPID
XP_032829568.1_ CVVCGDKSSGKHYGQLTCEGC-------------KSFFKRSVRRNLNYACRAARA-CPID
XP_007896989.1_ CVVCGDRASGKHYGQFTCEGC-------------KSFFKRSIRRNLSYCCRSNRD-CHID
ctg23986_Nr2f6_ ------------------------------------------------------------
XP_041061550.1_ CVVCGDRASGKHYGQFTCEGC-------------KSFFKRSIRRNLSYTCRSNRD-CQID
ctg24393_Nr2f6_ ------------------------------------------------------------
ENSLOCP00000003 CVVCGDKSSGKHYGVFTCEGC-------------KSFFKRSIRRNLSYTCRSNRD-CQID
XP_028672412.1_ CVVCGDKSSGKHYGVFTCEGC-------------KSFFKRSIRRNLNYTCRSNRD-CQID
XP_018601468.1_ CVVCGDKSSGKHYGVFTCEGC-------------KSFFKRSIRRNLSYTCRSNRE-CQID
ENSDARP00000009 CVVCGDKSSGKHYGVFTCEGC-------------KSFFKRSVRRNLNYTCRSNRD-CQID
XP_014045477.1_ CVVCGDKSSGKHYGVFTCEGC-------------KSFFKRSIRRNLNYTCRSNRE-CQID
XP_013995327.1_ CVVCGDKSSGKHYGVFTCEGC-------------KSFFKRSIRRNLNYTCRSNRE-CQID
ENSTRUP00000050 CVVCGDKSSGKHYGVFTCEGC-------------KSFFKRSVRRNLTYTCRSNRE-CQID
ENSXMAP00000015 CVVCGDKSSGKHYGVFTCEGC-------------KSFFKRSVRRNLSYTCRSNRE-CQID
ENSNBRP00000001 CVVCGDKSSGKHYGVFTCEGC-------------KSFFKRSVRRNLSYTCRSNRE-CQID
ENSGMOP00000011 CVVCGDKSSGKHYGVFTCEGC-------------KSFFKRSIRRNLNYTCRSNRE-CQID
XP_013979062.1_ CVVCGDKSSGKHYGVFTCEGC-------------KSFFKRSIRRNLSYSCRSNRE-CQID
ENSDARP00000002 CVVCGDKSSGKHYGVFTCEGC-------------KSFFKRSIRRNLNYTCRSNRE-CQID
ENSPNAP00000017 CVVCGDKSSGKHYGVFTCEGC-------------KSFFKRSVRRNLSYTCRSNRE-CQID
ENSAMXP00005048 CVVCGDKSSGKHYGVFTCEGC-------------KSFFKRSIRRNLSYTCRSNRE-CQID
ENSIPUP00000010 CVVCGDKSSGKHYGVFTCEGC-------------KSFFKRSIRRNLSYTCRSNRE-CQID
ENSTRUP00000010 CVVCGDKSSGKHYGVFSCEGC-------------KSFFKRSIRRNLNYSCRSNRE-CQID
ENSXMAP00000029 CVVCGDKSSGKHYGVFTCEGC-------------KSFFKRSIRRNLNYSCRSNRE-CQID
ENSCVAP00000018 CVVCGDKSSGKHYGVFTCEGC-------------KSFFKRSIRRNLNYSCRSNRE-CQID
ENSLACP00000012 CVVCGDKSSGKHYGAFTCEGC-------------KSFFKRSIRRNLNYTCRSNRD-CQID
ENSXETP00000041 CVVCGDKSSGKHYGVFTCEGC-------------KSFFKRSVRRNLSYTCRSNRD-CQID
ENSGALP00000044 CVVCGDKSSGKHYGVFTCEGC-------------KSFFKRSIRRNLSYTCRSNRD-CQID
ENSPSIP00000015 CTVCGDKSSGKHYGVFTCEGC-------------KSFFKRSIRRNLSYTCRSNRD-CQID
XP_007072117.1_ CTVCGDKSSGKHYGVFTCEGC-------------KSFFKRSIRRNLSYTCRSNRD-CQID
XP_014459987.1_ CVVCGDKSSGKHYGVFTCEGC-------------KSFFKRSIRRNLSYTCRSNRD-CQID
XP_015262308.1_ CVVCGDKSSGKHYGVFTCEGC-------------KSFFKRSIRRNLSYTCRSNRD-CQID
ENSOANP00000016 --------------MFVTH------------------------------LRSNRD-CQID
ENSMEUP00000012 ---------------------------------------------------SNRD-CQID
ENSP00000291442 CVVCGDKSSGKHYGVFTCEGC-------------KSFFKRSIRRNLSYTCRSNRD-CQID
ENSSSCP00000014 CVVCGDKSSGKHYGVFTCEGC-------------KSFFKRSIRRNLSYTCRSNRD-CQID
ENSMUSP00000002 CVVCGDKSSGKHYGVFTCEGC-------------KSFFKRSIRRNLSYTCRSNRD-CQID
XP_018586811.1_ CAVCGDKSSGKHYGVFTCEGC-------------KSFFKRSIRRSLSYTCRSNRD-CQID
ENSXCOP00000026 ------------------------------------------------------------
ENSNBRP00000028 CVVCGDKSSGKHYGVFTCEGC-------------KSFFKRSIRRNLSYSC---RR-CAIH
XP_030832791.1_ CVVCHDKSSGKHYGQFTCEGC-------------KSFFKRSVRRNLTYSCRANRN-CPID
ENSPSIP00000011 CVVCGDKSSGKHYGQFTCEGC-------------KSFFKRSVRRNLTYTCRANRN-CPID
KH.L17.15_Nr2f1 CVVCGDKSSGKHYGQYTCEGC-------------KSFFKRSVRRNLSYTCRGNRN-CPID
LotgiP126514_Nr CVVCGDKSSGKHYGQYTCEGC-------------KSFFKRSVRRNLNYTCRGNKN-CPID
ENSFALP00000009 ----------------------------------------SIRRNLSYTCSTNQQ-LQFR
ENSXCOP00000011 CVVCGDKSSGKHYGVFTCEGC-------------KSFFKRSIRRNLNYSCRSNRE-CQID
ENSXCOP00000005 CL-----SPLSHLLRVTVDGVISQTVGMPEQVFSKWAFERSPHHHSSPA--GGWD-VCLL
XP_029186102.1_ CVVCGDKSSGKHYGVFTCEGC-------------KSFFKRSIRRNLSYTCRGFKN-CPVD
XP_032239605.1_ CAVCGDKSSGKHYGVYTCEGC-------------KSFFKRSIRRSLSYSCRGVRN-CPVD
XP_029186447.1_ CAVCGDKSTGKHYGVSTCEGC-------------KSFFKRTVRNSTSYTCRGNNN-CTVD
XP_001634378.2_ CAVCGDKSTGKHYGVSTCEGC-------------KSFFKRTVRNNTNYTCRGQNT-CAID
XP_001636010.1_ CAVCSAPSSGRHYGVFTCEGC-------------KCFFNRTVRYKLTYICEGSGS-CRVD
                                                                            

XP_002109806.1_ KANRNQCQF--CRLQKCFKVGMRKE--------------------------A-------V
XP_029186020.1_ QHHRNQCQY--CRLRKCMKVGMRRE------------------------GTA-------V
XP_032233936.1_ QHHRNQCQY--CRLKKCLKVGMRRE--------------------------A-------V
NP_001262499.1_ QHHRNQCQY--CRLKKCLKMGMRRE--------------------------A-------V
CapteP171549_Nr QHHRNQCQY--CRFKKCLKSGMRRE--------------------------A-------V
g9418.t1_Nr2f1/ QHHRNQCQY--CRLKKCLKSGMRRE--------------------------A-------V
XP_019624146.1_ QHHRNQCQY--CRLKKCLKMGMRRE--------------------------A-------V
XP_032809125.1_ QHHRNQCQY--CRLKKCLKVGMRRE--------------------------A-------V
ENSEBUP00000011 QHHRNQCQY--CRLKKCLKVGMRRED------------------RSVFLFAA-------V
XP_032824766.1_ QHHRNQCQY--CRLKKCLKVGMRRE--------------------ALVPFPA-------V
XP_007891254.1_ QHHRNQCQY--CRLKKCLKVGMRRE--------------------------A-------V
ctg66070_Nr2f1_ -----------------------------------------------------------V
ENSGALP00000033 QHHRNQCQY--CRLKKCLKVGMRRE--------------------------A-------V
ENSMEUP00000002 -----------------------------------------------------------V
XP_006264114.1_ QHHRNQCQY--CRLKKCLKVGMRRE--------------------------A-------V
XP_037759164.1_ QHHRNQCQY--CRLKKCLKVGMRRE--------------------------A-------V
ENSOANP00000038 QHHRNQCQY--CRLKKCLKVGMRRE--------------------------A-------V
ENSP00000495420 QHHRNQCQY--CRLKKCLKVGMRRE--------------------------A-------V
ENSMUSP00000089 QHHRNQCQY--CRLKKCLKVGMRRE--------------------------A-------V
ENSXETP00000006 QHHRNQCQY--CRLKKCLKVGMRRE--------------------------A-------V
ENSDARP00000116 QHHRNQCQY--CRLKKCLKVGMRRE--------------------------A-------V
ENSPNAP00000036 QHHRNQCQY--CRLKKCLKVGMRRE--------------------------A-------V
ENSAMXP00005017 QHHRNQCQY--CRLKKCLKVGMRRE--------------------------A-------V
ENSGMOP00000000 QHHRNQCQY--CRLKKCLKVGMRRE--------------------------A-------V
ENSIPUP00000026 QHHRNQCQY--CRLKKCLKVGMRRE--------------------------A-------V
ENSNBRP00000001 QHHRNQCQY--CRLKKCLKVGMRRE--------------------------A-------V
XP_029115375.1_ QHHRNQCQY--CRLKKCLKVGMRRE--------------------------A-------V
XP_014027894.1_ QHHRNQCQY--CRLKKCLKVGMRRE--------------------------A-------V
XP_014016366.1_ QHHRNQCQY--CRLKKCLKVGMRRE--------------------------A-------V
ENSLOCP00000001 QHHRNQCQY--CRLKKCLKVGMRRE--------------------------A-------V
ENSFALP00000009 ---------------------MFGY--------------------------S-------V
ENSSSCP00000015 QHHRNQCQY--CRLKKCLKVGMRRE--------------------------A-------V
ctg17543_Nr2f1_ QHHRNQCQY--CRLKKCLKVGMRRE----------------------------------V
XP_041042847.1_ QHHRNQCQY--CRLKKCLKVGMRRE--------------------------A-------V
XP_020392814.1_ QHHRNQCQY--CRLKKCLKVGMRRE--------------------------A-------V
XP_015282619.1_ QHHRNQCQY--CRLKKCLKVGMRRE--------------------------A-------V
XP_007905008.1_ QHHRNQCQY--CRLKKCLKVGMRREV-------------------CSFRTAA-------V
ctg62759_Nr2f2_ ---------------------------------------------------A-------V
XP_041030925.1_ QHHRNQCQY--CRLKKCLKVGMRREV-------------------CSFRTAA-------V
XP_020382960.1_ QHHRNQCQY--CRLKKCLKVGMRRE--------------------------A-------V
ENSLACP00000009 QHHRNQCQY--CRLKKCLKVGMRREV-------------------SSLFTAA-------V
ENSEBUP00000018 QHHRNQCQY--CRLKKCLKVGMRREV-------------------SSLFTAA-------V
ENSGALP00000073 -----------------LEQGKYGF--------------------------A-------V
ENSMUSP00000086 -----------------LEQGKYGF--------------------------A-------V
ENSPSIP00000019 -----------------LEQGKYGF--------------------------A-------V
ENSFALP00000010 QHHRNQCQY--CRLKKCLKVGMRRE--------------------------A-------V
ENSOANP00000014 QHHRNQCQY--CRLKKCLKVGMRRE--------------------------A-------V
ENSMEUP00000000 QHHRNQCQY--CRLKKCLKVGMRRE--------------------------A-------V
XP_007060431.2_ QHHRNQCQY--CRLKKCLKVGMRRE--------------------------A-------V
XP_006270791.1_ QHHRNQCQY--CRLKKCLKVGMRRE--------------------------A-------V
XP_015273868.1_ QHHRNQCQY--CRLKKCLKVGMRRE--------------------------A-------V
ENSXETP00000031 QHHRNQCQY--CRLKKCLKVGMRRE--------------------------A-------V
ENSP00000377721 QHHRNQCQY--CRLKKCLKVGMRRE--------------------------A-------V
ENSSSCP00000002 QHHRNQCQY--CRLKKCLKVGMRRE--------------------------A-------V
XP_029109033.1_ QHHRNQCQY--CRLKKCLKVGMRRE--------------------------A-------V
ENSLACP00000019 QHHRNQCQY--CRLKKCLKVGMRRE--------------------------A-------V
ENSTRUP00000048 QHHRNQCQY--CRLKKCLKVGMRRE--------------------------A-------V
ENSXMAP00000019 QHHRNQCQY--CRLKKCLKVGMRRE--------------------------A-------V
ctg95653_Nr2f2_ ---------------------------------------------------A-------V
ENSCVAP00000023 QHHRNQCQY--CRLKKCLKVGMRRE--------------------------A-------V
ENSLOCP00000017 QHHRNQCQY--CRLKKCLKVGMRRE--------------------------A-------V
XP_018594757.1_ QHHRNQCQY--CRLKKCLKVGMRRE--------------------------A-------V
XP_018619549.2_ QHHRNQCQH--CRLKKCLKVGMRRE--------------------------A-------V
ENSDARP00000107 QHHRNQCQY--CRLKKCLKVGMRRE--------------------------A-------V
ENSTRUP00000088 QHHRNQCQY--CRLKKCLKVGMRRE--------------------------A-------V
ENSXMAP00000014 QHHRNQCQY--CRLKKCLKVGMRRE--------------------------A-------V
ENSCVAP00000001 QHHRNQCQY--CRLKKCLKVGMRREV--------------------SLFTAA-------V
ENSXCOP00000003 QHHRNQCQY--CRLKKCLKVGMRRE--------------------------A-------V
ENSNBRP00000027 QHHRNQCQY--CRLKKCLKVGMRRE--------------------------A-------V
ENSPNAP00000030 QHHRNQCQY--CRLKKCLKVGMRRE--------------------------A-------V
ENSAMXP00005019 QHHRNQCQY--CRLKKCLKVGMRREV--------------------SLFTAA-------V
ENSIPUP00000007 QHHRNQCQY--CRLKKCLKVGMRRE--------------------------A-------V
XP_013979582.1_ QHHRNQCQY--CRLKKCLKVGMRRE--------------------------A-------V
XP_014004594.1_ QHHRNQCQY--CRLKKCLKVGMRRE--------------------------A-------V
ENSGMOP00000016 QHHRNQCQY--CRLKKCLKVGMRRE--------------------------A-------V
XP_028678282.1_ QHHRNQCQY--CRLKKCLKVGMRREV--------------------SLFTAA-------V
ENSDARP00000010 QHHRNQCQY--CRLKKCLKVGMRRE--------------------------A-------V
ENSPNAP00000024 ------------------------------------------------------------
XP_028660587.1_ ---------------------MFSY--------------------------S-------V
ENSEBUP00000001 QHHRNQCQY--CRLKKCLKVGMRRE--------------------------A-------V
ENSLOCP00000010 QHHRNQCQY--CRLKKCLKVGMRRE--------------------------A-------V
ENSDARP00000040 QHHRNQCQY--CRLKKCLKVGMRRE--------------------------A-------V
ENSSSAP00000017 QHHRNQCQY--CRLKKCLKVGMRRE--------------------------A-------V
ENSSSAP00000095 QHHRNQCQY--CRLKKCLKVGMRRE--------------------------A-------V
ENSPNAP00000021 QHHRNQCQY--CRLKKCLKVGMRRE--------------------------A-------V
ENSAMXP00005043 QHHRNQCQY--CRLKKCLKVGMRRE--------------------------A-------V
ENSIPUP00000009 QHHRNQCQY--CRLKKCLKVGMRRE--------------------------A-------V
ENSXMAP00000013 QHHRNQCQY--CRLKKCLKVGMRRE--------------------------A-------V
ENSTRUP00000062 QHHRNQCQY--CRLKKCLKVGMRREGSNRRVRERSVRQESAPPLLGLTVVMA-------V
XP_018595261.1_ QHHRNQCQY--CRLKKCLKVGMRRE--------------------------A-------V
ENSGMOP00000016 QHHRNQCQY--CRLKKCLKVGMRRE--------------------------X-------X
XP_028649848.1_ QHHRNQCQY--CRLKKCLKVGMRRE--------------------------A-------V
ENSLACP00000011 QHHRNQCQY--CRLKKCLKVGMRRE--------------------------A-------V
ENSXETP00000014 QHHRNQCQY--CRLKKCLKVGMRRE--------------------------A-------V
XP_019342006.1_ ------------------------------------------------------------
XP_037739369.1_ QHHRNQCQH--CRLKKCLKVGMRRE--------------------------A-------V
XP_015270008.1_ QHHRNQCQH--CRLTKCLKVGMRRE--------------------------A-------V
XP_014681927.1_ QHHRNQCQY--CRLKKCLKVGMRRE--------------------------A-------V
NP_001158369.1_ QHHRNQCQY--CRLKKCLKMGMRRE--------------------------A-------V
XP_014032261.1_ QHHRNQCQY--CRLKKCVKVGMRRE--------------------------A-------V
XP_041037625.1_ QHHRNECQH--CRFQKCLKVGMRRE--------------------------VSSLFTAPV
XP_020380563.1_ QHHRNQCQH--CRFKKCLKVGMRRE--------------------------A-------V
AGAP002544-PA.3 QHHRNQCQF--CRLRKCLKMGMRRE--------------------------A-------V
XP_032829568.1_ QHHRNQCQY--CRLKKCLKVGMRRE--------------------------A-------V
XP_007896989.1_ QHHRNQCQY--CRLRKCFKVGMKRE--------------------------A-------V
ctg23986_Nr2f6_ ----NQCQY--CRLRKCFKVGMKRE--------------------------A-------V
XP_041061550.1_ QHHRNQCQY--CRLRKCFKVGMKRE--------------------------A-------V
ctg24393_Nr2f6_ ------------------------------------------------------------
ENSLOCP00000003 QHHRNQCQY--CRLKKCFRVGMRKE--------------------------A-------V
XP_028672412.1_ QHHRNQCQY--CRLKKCFRVGMRKE--------------------------A-------V
XP_018601468.1_ QHHRNQCQY--CRLKKCFRVGMRKE--------------------------A-------V
ENSDARP00000009 QHHRNQCQY--CRLKKCFRVGMRKE--------------------------A-------V
XP_014045477.1_ QHHRNQCQY--CRLEKCFRVGMRKE--------------------------A-------V
XP_013995327.1_ QHHRNQCQY--CRLEKCFRVGMRKE--------------------------A-------V
ENSTRUP00000050 QHHRNQCQY--CRLKKCFRVGMRKE--------------------------A-------V
ENSXMAP00000015 QHHRNQCQY--CRLKKCFRVGMRKE--------------------------A-------V
ENSNBRP00000001 QHHRNQCQY--CRLKKCFRVGMRKE--------------------------A-------V
ENSGMOP00000011 QHHRNQCQY--CRLKKCFRVGMRKE--------------------------A-------V
XP_013979062.1_ QHHRNQCQY--CRLKKCFRVGMRKE--------------------------A-------V
ENSDARP00000002 QHHRNQCQY--CRLKKCFRVGMRKE--------------------------A-------V
ENSPNAP00000017 QHHRNQCQY--CRLKKCFRVGMRKE--------------------------A-------V
ENSAMXP00005048 QHHRNQCQY--CRLKKCFRVGMRKE--------------------------A-------V
ENSIPUP00000010 QHHRNQCQY--CRLKKCFRVGMRKE--------------------------A-------V
ENSTRUP00000010 QHHRNQCQY--CRLKKCFRVGMRKE--------------------------A-------V
ENSXMAP00000029 QHHRNQCQY--CRLKKCFRVGMRKE--------------------------A-------V
ENSCVAP00000018 QHHRNQCQY--CRLKKCFRVGMRKE--------------------------A-------V
ENSLACP00000012 QHHRNQCQY--CRLKKCFRVGMRKE--------------------------A-------V
ENSXETP00000041 QHHRNQCQY--CRLKKCFRVGMRKE--------------------------A-------V
ENSGALP00000044 QHHRNQCQY--CRLKKCFRVGMRKE--------------------------A-------V
ENSPSIP00000015 QHHRNQCQY--CRLKKCFRVGMRKE--------------------------A-------V
XP_007072117.1_ QHHRNQCQY--CRLKKCFRVGMRKE--------------------------A-------V
XP_014459987.1_ QHHRNQCQY--CRLKKCFRVGMRKE--------------------------A-------V
XP_015262308.1_ QHHRNQCQY--CRLKKCFRVGMRKE--------------------------A-------V
ENSOANP00000016 QHHRNQCQY--CRLKKCFRVGMRKE-------------------------AA-------V
ENSMEUP00000012 QHHRNQCQY--CRLKKCFRVGMRKE--------------------------A-------V
ENSP00000291442 QHHRNQCQY--CRLKKCFRVGMRKE--------------------------A-------V
ENSSSCP00000014 QHHRNQCQY--CRLKKCFRVGMRKE--------------------------A-------V
ENSMUSP00000002 QHHRNQCQY--CRLKKCFRVGMRKE--------------------------A-------V
XP_018586811.1_ QHHRNQCQF--CRLKKCFRVGMRKE--------------------------A-------V
ENSXCOP00000026 --------------KSCFLY----------------------------------------
ENSNBRP00000028 SAHGRGVPG--------VTFGLRLL------------------------VNH-------A
XP_030832791.1_ QHHRNQCQY--CRLKKCLKMGMRRE--------------------------A-------V
ENSPSIP00000011 QHHRNQCQY--CRLKKCLKVGMRRE--------------------------D-------G
KH.L17.15_Nr2f1 QHHRNQCQY--CRLNKCVKIGMRRE--------------------------A-------V
LotgiP126514_Nr QHHRNQCQY--CRLRKCLKAGMRRE--------------------------A-------V
ENSFALP00000009 VWDENPLKYFGFRLKIQIRMGLRRR--------------------------S------TV
ENSXCOP00000011 QHHRNQCQY--CRLKKCFRVGMRKE--------------------------A-------V
ENSXCOP00000005 ESLTSVCPF--VSWETFVKLMQPPVF--------------------VCFWTA-------V
XP_029186102.1_ IQHRNHCQY--CRLKKCMKVGMRKD--------------------------A-------V
XP_032239605.1_ IQNRNQCQY--CRLKKCLKVGMRKE--------------------------A-------V
XP_029186447.1_ RDNRSRCPS--CRFQKCLSTGMKKE--------------------------A-------V
XP_001634378.2_ RNSRSRCPS--CRFQKCLSTGMKKE--------------------------A-------V
XP_001636010.1_ KQNRTQCQA--CRFKKCATVGMRRE--------------------------A-------I
                                                                            

XP_002109806.1_ QKERHTSTIR-AD----RN-SG---KT--E--------------KE-MTP---------D
XP_029186020.1_ QRGRIPPT-QVPQPS--PQ-HS---AL-----------------NGNDVS---------N
XP_032233936.1_ QRGRIPAA-QTPTQN--AA-LP---GI-----------------NGDGST---------N
NP_001262499.1_ QRGRVPPT-Q-PGLAGMHG-QY---QI--A--------------NG-DPMGIAG----FN
CapteP171549_Nr QRGRVPPT-QHPGF---PG-QL---AL--A--------------NT-DPF---------S
g9418.t1_Nr2f1/ QRGRIPPT-QHPGF---PG-QL---AL--T--------------NG-DPL---------N
XP_019624146.1_ QRGRIPPT-QHPA----GG-QY---AL--T--------------NGVDPI---------N
XP_032809125.1_ QRGRLPPS-QHPN----PA-QY---AL--V--------------NG-DPL---------N
ENSEBUP00000011 QRGRLPPT-QHPN----PALQY---AL--V--------------NG-DPL---------N
XP_032824766.1_ QRGRLAPT-QHPN----PALQY---AL--V--------------NG-DPL---------N
XP_007891254.1_ QRGRMPPT-Q-PN----PG-QY---AL--T--------------NG-DPL---------N
ctg66070_Nr2f1_ QRGRMPPT-Q-PN----PG-QY---AL--T--------------NG-DPL---------N
ENSGALP00000033 QRGRMPPT-Q-PN----PG-QY---AL--T--------------NG-DPL---------N
ENSMEUP00000002 QRGRMPPT-Q-PN----PG-QY---AL--T--------------NG-DPL---------N
XP_006264114.1_ QRGRMPPT-Q-PN----PG-QY---AL--T--------------NG-DPL---------N
XP_037759164.1_ QRGRMPPT-Q-PN----PG-QY---AL--T--------------NG-DPL---------N
ENSOANP00000038 QRGRMPPT-Q-PN----PG-QY---AL--T--------------NG-DPL---------N
ENSP00000495420 QRGRMPPT-Q-PN----PG-QY---AL--T--------------NG-DPL---------N
ENSMUSP00000089 QRGRMPPT-Q-PN----PG-QY---AL--T--------------NG-DPL---------N
ENSXETP00000006 QRGRMPPT-Q-PN----PG-QY---AL--T--------------NG-DPL---------N
ENSDARP00000116 QRGRMPPT-Q-PN----PG-QY---AL--T--------------NG-DPL---------N
ENSPNAP00000036 QRGRMPPT-Q-PN----PG-QY---AL--T--------------NG-DPL---------N
ENSAMXP00005017 QRGRMPPT-Q-PN----PG-QY---AL--T--------------NG-DPL---------N
ENSGMOP00000000 QRGRMPPT-Q-PN----PG-QY---AL--T--------------NG-DPL---------N
ENSIPUP00000026 QRGRMPPT-Q-PN----PG-QY---AL--T--------------NG-DPL---------N
ENSNBRP00000001 QRGRMPPT-Q-PN----PG-QY---AL--T--------------NG-DPL---------N
XP_029115375.1_ QRGRMPPT-Q-PN----PG-QY---AL--T--------------NG-DPL---------N
XP_014027894.1_ QRGRMPPT-Q-PN----PG-QY---GL--T--------------NG-DPL---------N
XP_014016366.1_ QRGRMPPT-Q-PN----PG-QY---AL--T--------------NG-DPL---------N
ENSLOCP00000001 QRGRMPPT-Q-PN----PG-QY---AL--T--------------NG-DPL---------N
ENSFALP00000009 QRGRMPPT-Q-PN----PG-QY---AL--T--------------NG-DPL---------N
ENSSSCP00000015 QRGRMPPT-Q-PN----PG-QY---AL--T--------------NG-DPL---------N
ctg17543_Nr2f1_ QRGRMPPT-Q-PN----PG-QY---AL--T--------------NG-DPL---------N
XP_041042847.1_ QRGRMPPT-Q-PN----PG-QY---AL--T--------------NG-DPL---------N
XP_020392814.1_ QRGRMPPT-Q-PN----PG-QY---AL--T--------------NG-DPL---------N
XP_015282619.1_ SRGRMPPS-Q-PN----PG-QY---AL--T--------------NG-DPL---------N
XP_007905008.1_ QRGRMPPT-Q-PT----PG-QF---AL--T--------------NG-DPL---------N
ctg62759_Nr2f2_ QRGRMPPT-Q-PT----PG-QF---AL--T--------------NG-DPL---------N
XP_041030925.1_ QRGRMPPT-Q-PT----PG-QF---AL--T--------------NG-DPL---------N
XP_020382960.1_ QRGRMPPT-Q-PT----PG-QF---AL--T--------------NG-DPL---------N
ENSLACP00000009 QRGRMPPT-Q-PT----HG-QF---AL--T--------------NG-DPL---------N
ENSEBUP00000018 QRGRMPPT-Q-PT----HG-QF---AL--T--------------NG-DPL---------N
ENSGALP00000073 QRGRMPPT-Q-PT----HG-QF---AL--T--------------NG-DPL---------N
ENSMUSP00000086 QRGRMPPT-Q-PT----HG-QF---AL--T--------------NG-DPL---------N
ENSPSIP00000019 QRGRMPPT-Q-PT----HG-QF---AL--T--------------NG-DPL---------N
ENSFALP00000010 QRGRMPPT-Q-PT----HG-QF---AL--T--------------NG-DPL---------N
ENSOANP00000014 QRGRMPPT-Q-PT----HG-QF---AL--T--------------NG-DPL---------N
ENSMEUP00000000 QRGRMPPT-Q-PT----HG-QF---AL--T--------------NG-DPL---------N
XP_007060431.2_ QRGRMPPT-Q-PT----HG-QF---AL--T--------------NG-DPL---------N
XP_006270791.1_ QRGRMPPT-Q-PT----HG-QF---AL--T--------------NG-DPL---------N
XP_015273868.1_ QRGRMPPT-Q-PT----HG-QF---AL--T--------------NG-DPL---------N
ENSXETP00000031 QRGRMPPT-Q-PT----HG-QF---AL--T--------------NG-DPL---------N
ENSP00000377721 QRGRMPPT-Q-PT----HG-QF---AL--T--------------NG-DPL---------N
ENSSSCP00000002 QRGRMPPT-Q-PT----HG-QF---AL--T--------------NG-DPL---------N
XP_029109033.1_ QRGRMPPS-Q-PN----PG-QY---AL--S--------------NG-DPL---------N
ENSLACP00000019 QRGRMPPT-Q-PN----PG-QY---AL--T--------------NG-DPL---------N
ENSTRUP00000048 QRGRMPPT-Q-PN----PG-QY---AL--T--------------NG-DPL---------N
ENSXMAP00000019 QRGRMPPT-Q-PN----PG-QY---AL--T--------------NG-DPL---------N
ctg95653_Nr2f2_ QRGRMPPT-Q-PT----PG-QF---AL--T--------------NG-DPL---------N
ENSCVAP00000023 QRGRMPPT-Q-PN----PG-QY---AL--T--------------NG-DPL---------N
ENSLOCP00000017 QRGRMPPT-Q-PH----HG-QF---AL--T--------------NG-DPL---------H
XP_018594757.1_ QRGRMPPT-Q-PH----HG-QF---AL--T--------------NG-DPL---------H
XP_018619549.2_ QRGRMPPT-Q-PH----HG-QF---AL--T--------------NG-DPL---------H
ENSDARP00000107 QRGRMPPT-Q-PH----HG-QF---AL--T--------------NG-DPL---------H
ENSTRUP00000088 QRGRVPPT-Q-PH----HG-QF---AL--T--------------NG-DPL---------H
ENSXMAP00000014 QRGRVPPT-Q-PH----HG-QF---AL--T--------------NG-DPL---------H
ENSCVAP00000001 QRGRVPPT-Q-PH----HG-QF---AL--T--------------NG-DPL---------H
ENSXCOP00000003 QRGRVPPT-Q-PH----HG-QF---AL--T--------------NG-DPL---------H
ENSNBRP00000027 QRGRVPPT-Q-PH----HG-QF---AL--T--------------NG-DPL---------H
ENSPNAP00000030 QRGRMPPT-Q-PH----HG-QF---AL--T--------------NG-DPL---------H
ENSAMXP00005019 QRGRMPPT-Q-PH----HG-QF---AL--T--------------NG-DPL---------H
ENSIPUP00000007 QRGRMPPT-Q-PH----HG-QF---AL--T--------------NG-DPL---------H
XP_013979582.1_ QRGRMPPT-Q-PH----HG-QF---AL--T--------------NG-DPL---------H
XP_014004594.1_ QRGRMPPT-Q-PH----HG-QF---AL--T--------------NG-DPL---------H
ENSGMOP00000016 QRGRMPPT-Q-PH----HG-QF---AL--T--------------NG-DPL---------H
XP_028678282.1_ QRGRMPPT-Q-PH----HG-QF---AL--T--------------NG-DPL---------N
ENSDARP00000010 QRGRMPPN-Q-PN----PS-HY---AL--T--------------NG-DHL---------N
ENSPNAP00000024 ----MPESGQ-PN----PG-LY---AL--T--------------NG-DPL---------N
XP_028660587.1_ QRGRMPPT-Q-PN----PG-QY---AL--T--------------NG-DPL---------N
ENSEBUP00000001 QRGRLPHM-QHPV----PG-QY---AL--A--------------NG-DPL---------N
ENSLOCP00000010 QRGRMSSS-Q-SS----PG-QY---LT--N--------------GG-DSY---------N
ENSDARP00000040 QRGRMSNS-Q-SS----PG-QY---LS--N--------------GS-DPY---------N
ENSSSAP00000017 QRGRMSNS-Q-SS----PG-QY---LT--N--------------GS-DPY---------N
ENSSSAP00000095 QRGRMSNS-Q-SS----PG-QY---LT--N--------------GS-DPY---------N
ENSPNAP00000021 QRGRMSSS-Q-SS----PG-QY---LT--N--------------GN-DPY---------N
ENSAMXP00005043 QRGRMSSS-Q-SS----PG-QY---LT--N--------------GN-DPY---------N
ENSIPUP00000009 QRGRMSSS-Q-TS----PG-QY---LP--N--------------GN-DPY---------N
ENSXMAP00000013 QRGRTSNS-Q-SS----PG-QY---LT--N--------------GS-DPY---------N
ENSTRUP00000062 QRGRTSNS-Q-SS----PG-QY---LT--N--------------GT-DPY---------N
XP_018595261.1_ QRGRMSNS-Q-TS----PG-QY---LS--T--------------NS-EAY---------N
ENSGMOP00000016 XXXXXXXX-X-XX----XX-XX---XX--X--------------XX-XXX---------X
XP_028649848.1_ QRGRMSNS-Q-SS----PG-QY---LS--N--------------GN-DPY---------N
ENSLACP00000011 QRGRMTHP-Q-TS----PG-QY---TL--T--------------NS-DQY---------N
ENSXETP00000014 QRGRMSHP-Q-TS----PG-QY---TL--N--------------NV-DPY---------N
XP_019342006.1_ ----MAHT-Q-NS----PG-QY---PL--N--------------NG-DPY---------N
XP_037739369.1_ QRGRMAHT-Q-TS----PG-QY---LL--S--------------NG-DPY---------N
XP_015270008.1_ QRGRLAHA-Q-PG----PG-QY---PL--A--------------NG-DPY---------G
XP_014681927.1_ QRGRVPPT-Q-PF----PG-M----AL--T--------------NG-ELL---------N
NP_001158369.1_ QRGRIPPT-Q-PV----PG-QY---AL--T--------------DG-R-F---------D
XP_014032261.1_ QRGRMLPS-Q-PY----HG-QF---SI--T--------------NG-DPL---------Q
XP_041037625.1_ MRGRLSHT-Q-SN----PG-QY---SL--S--------------NG-DGF---------T
XP_020380563.1_ QRGRLAHT-Q-SN----HG-QY---SL--N--------------NG-DGF---------T
AGAP002544-PA.3 QRGRVPPS-QPPGIP--YG-QY---SI--P--------------NG-DTV--TG----FN
XP_032829568.1_ QRGRMPSSMQHPA-T-PGG-AY---ALQPN--------------GG-DPL-LNGAG--GH
XP_007896989.1_ QRGRIAPV-Q-SS----PG-EI---SL--T--------------SG-DHL---------N
ctg23986_Nr2f6_ QRGRIPPT-Q-AN----PG-DL---SL--S--------------SG-DHL---------N
XP_041061550.1_ QRGRIPPA-Q-AN----PG-EL---SL--S--------------SG-DHL---------N
ctg24393_Nr2f6_ ------------------------------------------------------------
ENSLOCP00000003 QRGRIPPS-H-SG----IS-PT---ST--PGAGGGGG--GG-GGGV-DFF---------N
XP_028672412.1_ QRGRIPPS-H-SG----IS-PT---ST--PGGGGGGG-------GG-EYF---------N
XP_018601468.1_ QRGRIPPS-H-SG----IS-PT---SM--AGVGSGGP--AG---SG-DFF---------N
ENSDARP00000009 QRGRIPPS-H-SS----LS-PS---TT--PVGGNAGG--G----VS-EFY---------N
XP_014045477.1_ QRGRIPPS-H-SS----LS-PT---GT--PVGGGSGV--G----VA-EFY---------N
XP_013995327.1_ QRGRIPPP-H-SS----LS-PT---GT--PVGGGSGV--G----GA-DFY---------N
ENSTRUP00000050 QRGRVPPQ---PS----LS-PS---IT--PIGGSSGL-------GG-EFY---------N
ENSXMAP00000015 QRGRIPPQ---PS----LS-PS---IT--PIGGASGI--G----GS-EFY---------N
ENSNBRP00000001 QRGRIPPQ---PS----LS-PS---IT--PIGGASGL--G----GG-EFY---------N
ENSGMOP00000011 QRGRIPPQ---PS----LS-PS---IT--PLGGAGGL--GG--IGG-EYY---------N
XP_013979062.1_ QRGRIPPS-H-SG----IS-PT---SL--VGGGGGTG--AG-PVGG-EFF---------N
ENSDARP00000002 QRGRIPPS-H-AG----IS-PA---SM--VGAGGDVG--GGPGMGA-DFF---------N
ENSPNAP00000017 QRGRIPPS-H-SG----IS-PT---SL--VGGGGGGGGVGGPAMGG-DFF---------N
ENSAMXP00005048 QRGRIPPS-H-SG----IS-PT---SM--VGAGGGGV--GGQGMGG-EYF---------N
ENSIPUP00000010 QRGRIPPS-H-SG----IS-PT---TM--VSAGGGGP--GGPGMAG-DFF---------N
ENSTRUP00000010 QRGRIPPS-Q-QG----IS-PN---SL--PGGVGAGV--PG-HMGP-DFF---------N
ENSXMAP00000029 QRGRIPPS-H-SG----IS-PN---SL--SGGPGG----PG-HIGA-EYF---------N
ENSCVAP00000018 QRGRLPPT-H-SG----IS-PN---PL--SGGAGGPG--PG-HLGA-DYF---------N
ENSLACP00000012 QRGRIPLA-Q-ST----TS-PN---ST--P--------------GG-DYF---------N
ENSXETP00000041 QRGRIPPA-H-SS----AS-PT---SA--PG-------------AG-EYF---------N
ENSGALP00000044 QRGRIPPT-H-SS----AS-PT---AM--P--------------SG-EYF---------N
ENSPSIP00000015 QRGRIPPS-H-AS----TS-PT---AM--P--------------SG-EYF---------N
XP_007072117.1_ QRGRIPPT-H-SS----TS-PS---AM--P--------------SG-EYY---------N
XP_014459987.1_ QRGRIPPT-H-SN----TS-PT---AM--P--------------SG-EYF---------N
XP_015262308.1_ QRGRIPPT-H-SS----AS-PN---AM--P--------------SG-EYY---------N
ENSOANP00000016 QRGRIPHS-H-SS----TS-PT---AL--P--------------SG-EYF---------N
ENSMEUP00000012 QRGRIPHT-H-SG----GS-PT---AL--EV-------------GV-EYF---------N
ENSP00000291442 QRGRIPHS-L-PG----AV-AASSGSP--PGSALAAV-----ASGG-DLF---------P
ENSSSCP00000014 QRGRIPHS-L-PG----AV-AASSGSP--PGSALA-------AAGG-DLF---------P
ENSMUSP00000002 QRGRIPHA-L-PG----PA-AC---SP--PG-----------ATGV-EPF---------T
XP_018586811.1_ QRGRMPSS-H-PS----LS-PT---PA--PGAGRG---------PE-EAL---------N
ENSXCOP00000026 -----PPS-P-CL----LP-P----GP--P-------------TKL-QQF---------N
ENSNBRP00000028 ERGRDAGA-V-STL---PG-NV---RV-----------------TS-DPVREAAVQVAFS
XP_030832791.1_ QRGRMPPT-Q-PG----PG-QY---LD--------------------GRF---------E
ENSPSIP00000011 FPSIPPPS-F-PP----YA-LFP--AL--L--------------TG-ILL---------D
KH.L17.15_Nr2f1 QRGRMPPS-Q-PHT---TG-QY---AI--T--------------NG-VES---------N
LotgiP126514_Nr QRGRIPPS-QHPF----AG-QM---GF--P--------------NG-DPL---------G
ENSFALP00000009 QRGRIPPS-H-SS----SS-PN---PL--P--------------NA-EFS---------N
ENSXCOP00000011 QRGRIPPS-H-SG----IS-PN---SL--SGGPGG----PG-HIGA-EYF---------N
ENSXCOP00000005 QRGRTSNS-Q-SS----PG-QY---LT--N--------------GS-DPY---------N
XP_029186102.1_ QKGRISTT-Q-SDV---TN-SL---QL--S--------------LG-DMR---------N
XP_032239605.1_ QKGRIPST-H-PD----VG-PL---SV--S--------------MV-EMN---------G
XP_029186447.1_ QTTKLPAF---PG----FSFPY----------------------LN-------------D
XP_001634378.2_ QTTKLPPF---PA----LQFPF----------------------YG-------------D
XP_001636010.1_ RRGR--PT-KYSY----IS----------R--------------SS-KSF---------T
                                                                            

XP_002109806.1_ --------------SETAINSLIKNLVAA----ETLVLS--SRSLQ-LQ---------SG
XP_029186020.1_ --------------GHSFLSGFISLLLRA----EPYPTT--RFQQGMNMP--------CG
XP_032233936.1_ --------------GHSYLSGFIALLLRA----EPYPTT--RFQQGLNMP--------CG
NP_001262499.1_ --------------GHSYLSSYISLLLRA----EPYPTS--RYG-QCMQP--------NN
CapteP171549_Nr --------------GHTYLSSFISMLLRA----EPYPMS--RYG-QCMQP--------NN
g9418.t1_Nr2f1/ --------------GHTYLSSFISMLLRA----EPYPTS--RYG-QCMQP--------NN
XP_019624146.1_ --------------GHSYLSGYISLLLRA----EPYPTS--RYGTQCMQP--------NN
XP_032809125.1_ --------------GHSYLSGYISLLLRA----EPYPTS--RYGSQCMQP--------NN
ENSEBUP00000011 --------------GHSYLSGYISLLLRA----EPYPTS--RYGSQCMQP--------NN
XP_032824766.1_ --------------GHSYLSGYISLLLRA----EPYPTS--RYGSQCMQP--------NN
XP_007891254.1_ --------------GHCYLSGYISLLLRA----EPYPTS--RYGSQCMQP--------NN
ctg66070_Nr2f1_ --------------GHCYLSGYISLLLRA----EPYPTS--RYGSQCMQP--------NN
ENSGALP00000033 --------------GHCYLSGYISLLLRA----EPYPTS--RYGSQCMQP--------NN
ENSMEUP00000002 --------------GHCYLSGYISLLLRA----EPYPTS--RYGSQCMQP--------NN
XP_006264114.1_ --------------GHCYLSGYISLLLRA----EPYPTS--RYGSQCMQP--------NN
XP_037759164.1_ --------------GHCYLSGYISLLLRA----EPYPTS--RYGSQCMQP--------NN
ENSOANP00000038 --------------GHCYLSGYISLLLRA----EPYPTS--RYGSQCMQP--------NN
ENSP00000495420 --------------GHCYLSGYISLLLRA----EPYPTS--RYGSQCMQP--------NN
ENSMUSP00000089 --------------GHCYLSGYISLLLRA----EPYPTS--RYGSQCMQP--------NN
ENSXETP00000006 --------------GHCYLSGYISLLLRA----EPYPTS--RYGSQCMQP--------NN
ENSDARP00000116 --------------GHCYLSGYISLLLRA----EPYPTS--RYGSQCMQP--------NN
ENSPNAP00000036 --------------GHCYLSGYISLLLRA----EPYPTS--RYGSQCMQP--------NN
ENSAMXP00005017 --------------GHCYLSGYISLLLRA----EPYPTS--RYGSQCMQP--------NN
ENSGMOP00000000 --------------GHCYLSGYISLLLRA----EPYPTS--RYGSQCMQP--------NN
ENSIPUP00000026 --------------GHCYLSGYISLLLRA----EPYPTS--RYGSQCMQP--------NN
ENSNBRP00000001 --------------GHCYLSGYISLLLRA----EPYPTS--RYGSQCMQP--------NN
XP_029115375.1_ --------------GHCYLSGYISLLLRA----EPYPTS--RYGSQCMQP--------NN
XP_014027894.1_ --------------GHCYLSGYISLLLRA----EPYPTS--RYGSQCMQP--------NN
XP_014016366.1_ --------------GHCYLSGYISLLLRA----EPYPTS--RYGSQCMQP--------NN
ENSLOCP00000001 --------------GHCYLSGYISLLLRA----EPYPTS--RYGSQCMQP--------NN
ENSFALP00000009 --------------GHCYLSGYISLLLRA----EPYPTS--RYGSQCMQP--------NN
ENSSSCP00000015 --------------GHCYLSGYISLLLRA----EPYPTS--RYGSQCMQP--------NN
ctg17543_Nr2f1_ --------------GHCYLSGYISLLLRA----EPYPTS--RYGSQCMQP--------NN
XP_041042847.1_ --------------GHCYLSGYISLLLRA----EPYPTS--RYGSQCMQP--------NN
XP_020392814.1_ --------------GHCYLSGYISLLLRA----EPYPTS--RYGSQCMQP--------NN
XP_015282619.1_ --------------GHCYLSGYISLLLRA----EPYPTS--RYGSQCMQP--------NN
XP_007905008.1_ --------------CHSYLSGYISLLLRA----EPYPTS--RYGSQCMQP--------NN
ctg62759_Nr2f2_ --------------CHSYLSGYISLLLRA----EPYPTS--RYGSQCMQP--------NN
XP_041030925.1_ --------------CHSYLSGYISLLLRA----EPYPTS--RYGSQCMQP--------NN
XP_020382960.1_ --------------CHSYLSGYISLLLRA----EPYPTS--RYGSQCMQP--------NN
ENSLACP00000009 --------------CHSYLSGYISLLLRA----EPYPTS--RFGSQCMQP--------NN
ENSEBUP00000018 --------------CHSYLSGYISLLLRA----EPYPTS--RFGSQCMQP--------NN
ENSGALP00000073 --------------CHSYLSGYISLLLRA----EPYPTS--RFGSQCMQP--------NN
ENSMUSP00000086 --------------CHSYLSGYISLLLRA----EPYPTS--RFGSQCMQP--------NN
ENSPSIP00000019 --------------CHSYLSGYISLLLRA----EPYPTS--RFGSQCMQP--------NN
ENSFALP00000010 --------------CHSYLSGYISLLLRA----EPYPTS--RFGSQCMQP--------NN
ENSOANP00000014 --------------CHSYLSGYISLLLRA----EPYPTS--RFGSQCMQP--------NN
ENSMEUP00000000 --------------CHSYLSGYISLLLRA----EPYPTS--RFGSQCMQP--------NN
XP_007060431.2_ --------------CHSYLSGYISLLLRA----EPYPTS--RFGSQCMQP--------NN
XP_006270791.1_ --------------CHSYLSGYISLLLRA----EPYPTS--RFGSQCMQP--------NN
XP_015273868.1_ --------------CHSYLSGYISLLLRA----EPYPTS--RFGSQCMQP--------NN
ENSXETP00000031 --------------CHSYLSGYISLLLRA----EPYPTS--RFGSQCMQP--------NN
ENSP00000377721 --------------CHSYLSGYISLLLRA----EPYPTS--RFGSQCMQP--------NN
ENSSSCP00000002 --------------CHSYLSGYISLLLRA----EPYPTS--RFGSQCMQP--------NN
XP_029109033.1_ --------------GHCYLSGYISLLLRA----EPYPTS--RYGSQCMQP--------NS
ENSLACP00000019 --------------GHCYLSGYISLLLRA----EPYPTS--RYGSQCMQP--------NN
ENSTRUP00000048 --------------GHCYLSGYISLLLRA----EPYPTS--RYGSQCMQP--------NN
ENSXMAP00000019 --------------GHCYLSGYISLLLRA----EPYPTS--RYGSQCMQP--------NN
ctg95653_Nr2f2_ --------------CHSYLSGYISLLLRA----EPYPTS--RYGSQCMQP--------NN
ENSCVAP00000023 --------------GHCYLSGYISLLLRA----EPYPTS--RYGSQCMQP--------NN
ENSLOCP00000017 --------------CHSYLSGYISLLLRA----EPYPTS--RYGSQCMQP--------NN
XP_018594757.1_ --------------CHSYLSGYISLLLRA----EPYPTS--RYGSQCMQP--------NN
XP_018619549.2_ --------------CHSYLSGYISLLLRA----EPYPTS--RYGSQCMQP--------NN
ENSDARP00000107 --------------CHSYLSGYISLLLRA----EPYPTS--RYGSQCMQP--------NN
ENSTRUP00000088 --------------CHSYLSGYISLLLRA----EPYPTS--RYGSQCMQP--------NA
ENSXMAP00000014 --------------CHSYLSGYISLLLRA----EPYPTS--RYGSQCMQP--------NN
ENSCVAP00000001 --------------CHSYLSGYISLLLRA----EPYPTS--RYGSQCMQP--------NN
ENSXCOP00000003 --------------CHSYLSGYISLLLRA----EPYPTS--RYGSQCMQP--------NN
ENSNBRP00000027 --------------CHSYLSGYISLLLRA----EPYPTS--RYGSQCMQP--------NN
ENSPNAP00000030 --------------CHSYLSGYISLLLRA----EPYPTS--RYGSQCMQP--------NN
ENSAMXP00005019 --------------CHSYLSGYISLLLRA----EPYPTS--RYGSQCMQP--------NN
ENSIPUP00000007 --------------CHSYLSGYISLLLRA----EPYPTS--RYGSQCMQP--------NN
XP_013979582.1_ --------------CHSYLSGYISLLLRA----EPYPTS--RYGSQCMQP--------NN
XP_014004594.1_ --------------CHSYLSGYISLLLRA----EPYPTS--RYGSQCMQP--------NN
ENSGMOP00000016 --------------CHSYLSGYISLLLRA----EPYPTS--RYGSQCMQP--------NN
XP_028678282.1_ --------------CHSYLSGYISLLLRA----EPYPTS--RYGSQCMQP--------NN
ENSDARP00000010 --------------GQCYLSGYISLLLRA----EPYPAS--RYGNQCMQS--------GN
ENSPNAP00000024 --------------GHCYLSGFISLLLRA----EPYPTS--RYGNQCMQA--------GN
XP_028660587.1_ --------------GHCYLSGYISLLLRA----EPYPTS--RYGSQCMQP--------NN
ENSEBUP00000001 --------------GHSYLSGYISLLLRA----EPYPTS--RYGSQCMQP--------NN
ENSLOCP00000010 --------------SQPYMSGFISLLLRA----EPYPTS--RYGAQCMQS--------NN
ENSDARP00000040 --------------GQPYLSGFISLLLRA----EPYPTS--RYGAQCMQS--------NN
ENSSSAP00000017 --------------GQPYLSGFISLLLRA----EPYPTS--RYGSQCMQG--------NN
ENSSSAP00000095 --------------GQPYLSGFISLLLRA----EPYPTS--RYGSQCMQG--------NN
ENSPNAP00000021 --------------GQPYLSGFISLLLRA----EPYPTS--RYGAQCMQS--------NN
ENSAMXP00005043 --------------GQPYLSGFISLLLRA----EPYPTS--RYGAQCMQS--------NN
ENSIPUP00000009 --------------GQPYLSGFISLLLRA----EPYPTS--RYGAQCMQS--------NN
ENSXMAP00000013 --------------SQPYLSGFISLLLRA----EPYPTS--RYGAQCMQG--------NN
ENSTRUP00000062 --------------GQPYLSGFISLLLRA----EPYPTS--RYGAQCMQG--------NN
XP_018595261.1_ --------------GQPYLSGFISLLMRA----EPYPTS--RYGTQCMQS--------NN
ENSGMOP00000016 --------------XXXXXXXXXXXXLRA----EPYPTS--RYGAQCMQG--------NN
XP_028649848.1_ --------------SQSYLSGFISLLLRA----EPYPTS--RYGSQCMQT--------NN
ENSLACP00000011 --------------GHSYLTGFISMLLRA----EPYPMS--RYGGQCMQP--------NN
ENSXETP00000014 --------------GHSYLTGFISLLLRA----EPYPTS--RYGAQCLQP--------NN
XP_019342006.1_ --------------GYSYLTGFISLLLRA----EPYPTS--RYGAQCLQP--------NN
XP_037739369.1_ --------------GHSYLTGFISLLLRA----EPYPTS--RYGAQCLQ---------SN
XP_015270008.1_ --------------CPSYLTGFISLLLRA----EPYPAS--RYGPQCLQA--------GN
XP_014681927.1_ --------------GHTYLSSYISLLLRA----EPYPTS--RYG-QCMQP--------NG
NP_001158369.1_ --------------GHSYLSGFISLLLRA----EPYPTS--RYGAQCMQ---------SN
XP_014032261.1_ --------------CHSYLSGYISLLMRA----EPYPTS--RYSTQSMQS--------NN
XP_041037625.1_ --------------NPSYLSSFISLLLRA----EPYSMS--RYGSPCMQP--------SS
XP_020380563.1_ --------------SPSYLSGFISLLQRA----EPYAMS--RYGSQCMQP--------SS
AGAP002544-PA.3 --------------GHSYLSSYISLLLRA----EPYPTS--RYG-QCMQT--------NN
XP_032829568.1_ --------------AASYLSGYISLLLRA----EPYPTS--RYGSQCMQP--------NN
XP_007896989.1_ --------------GSS-VPSLISLLLRA----EPYPSS--RYNSQC------------N
ctg23986_Nr2f6_ --------------GGN-ISGLISLLLRA----EPYPTS--RFSTQCTQY---------N
XP_041061550.1_ --------------GGN-ISGLISLLLRA----EPYPTS--RFSTQCTQY---------N
ctg24393_Nr2f6_ ------------------------------------------------------------
ENSLOCP00000003 --------------GQP-VSELISQLLRA----EPYPSS--RYGAQFGQQ-PQ---QGAS
XP_028672412.1_ --------------GQP-VSELISQLLRA----EPYPSS--RFGSQYSQQ-HQ---QGSS
XP_018601468.1_ --------------GQP-VSELISQLLRA----EPYPPS--RYGPQYGPQ-QQ--QGPGG
ENSDARP00000009 --------------GQP-VSELISQLLRA----EPYPNS--RYSHQYNQQ-MQGGGGGGS
XP_014045477.1_ NN-----------GGQP-VSELISQLLRA----EPYPSS--RYGHQYNQQ-GQATGAGGA
XP_013995327.1_ NN-----------GGQP-VSELISQLLRA----EPYPSS--RYGHQYNQQ-GQATGAGGA
ENSTRUP00000050 NNN------GISGGGQP-VSELISQLLRA----EPYPGS--RYGHQYSQQ-----SGPDN
ENSXMAP00000015 NNN------GGGGGGQP-VSELISQLLRA----EPYPNS--RYGHQYNQQ-----AGPDN
ENSNBRP00000001 NNN------GGSGGGQP-VSELISQLLRA----EPYPNS--RYGHQYNQQ-----AGPDN
ENSGMOP00000011 NNNNNGGGGGGGGGGQP-VSELISQLLRA----EPYPSS--RYSHQYSQQ-----GGADN
XP_013979062.1_ --------------GQP-VSELISQLLRA----EPYPSS--RYGPQYGQQ-MQG-AGGGS
ENSDARP00000002 --------------GQP-VSELISQLLRA----EPYPNS--RYGAQCGQQ-LQ--GANSS
ENSPNAP00000017 --------------GQP-APELITQLLRA----EPYPNS--RYGAQCGQQ-LG--GGNSA
ENSAMXP00005048 --------------GQP-APELITQLLRA----EPYPNS--RYGAQCGQQ-LG--GGNSA
ENSIPUP00000010 --------------GQP-APELISQLLRA----EPYPSS--RYGAQCGQQ-LP--GGHGS
ENSTRUP00000010 --------------GQP-VSELISQLLRA----EPYPVS--RYGAPYGQTQMQGSAGGAP
ENSXMAP00000029 --------------GQP-VSELISQLLRA----EPYSNS--RYGAPYTQAQIQASASGAS
ENSCVAP00000018 --------------GNP-VSELISQLLRA----EPYTNS--RYGAPYAQAQMQASAGGAS
ENSLACP00000012 --------------GQP-VSELIFQLLRA----EPYPTA--RYGSQYTQQ--------NT
ENSXETP00000041 --------------GQP-VSELISQLLRA----EPYPAS--RYGSQYAQQ--------GS
ENSGALP00000044 --------------GQP-VSELISQLLRA----EPYPAA--RYGSQYAQQ--------GS
ENSPSIP00000015 --------------GQP-VSELISQLLRA----EPYPAA--RYGSQYAQQ--------GS
XP_007072117.1_ --------------GQP-VSELISQLLRA----EPYPTA--RYGSQYAQQ--------GS
XP_014459987.1_ --------------GQP-VSELISQLLRA----EPYPAA--RYGSQYAQQ--------GS
XP_015262308.1_ --------------GQP-VSELISQLLRA----EPYPTA--RFSSQYAQQ--------GS
ENSOANP00000016 --------------GQP-VSELISQLLRA----EPYPAA--RYGSQYAQQ--------GS
ENSMEUP00000012 --------------GQP-VSELISQLLRA----EPYPAA--RYGS-VCPA--------AA
ENSP00000291442 --------------GQP-VSELIAQLLRA----EPYPAAAGRFGA--------GGGAAGA
ENSSSCP00000014 --------------GQP-VSELIAQLLRA----EPYPAAAGRFGAGAAGAFGAGGGAAGA
ENSMUSP00000002 --------------GPP-VSELIAQLLRA----EPYPAA-GRFG------------GGGA
XP_018586811.1_ --------------GQP-VSELISQLLRA----EPYPSS--RYAPQLGLP-----QGTSN
ENSXCOP00000026 ----------AGESHLS-RASLISQLLRA----EPYPNS--RYGHQYNQQ-----AGPDN
ENSNBRP00000028 ETL-----------TPP-VSELISQLLRA----EPYPPS--RYGAPYGQAQMQASASGAS
XP_030832791.1_ --------------GHTFLSGYISLLLRA----EPYPTS--RY-AQCMQT--------NS
ENSPSIP00000011 --------------AH-FLSFSLSFCXGP----HPSPTP--RSGSLCMQP--------NN
KH.L17.15_Nr2f1 ---------F----GPGYMSGYISMLLRA----EPYPTS--RFALQCPVP--------NQ
LotgiP126514_Nr --------------GHGYFSSFITMLLRA----EPYPTS--RYG-QCMQ---------NN
ENSFALP00000009 --------------GQP-VSELISQLLRA----EPYPAA--RYGSQYAQH--------GS
ENSXCOP00000011 --------------GQP-VSELISQLLRA----EPYSNS--RYGAPYTQAQIQASASGAS
ENSXCOP00000005 --------------SQPYLSGFISLLLRA----EPYPTS--RYGAQCMQG--------NN
XP_029186102.1_ --------------PQSFYSSYITLLLRA----D--TIA--RYQQSIGIP--------TN
XP_032239605.1_ --------------HQSFYSSYITLLLRA----D--TIA--RYQQSLTLP--------CN
XP_029186447.1_ ---------L----SGFYSPGLLPFTLFQ----PAMSNQ--GSIHQGMLP--------QS
XP_001634378.2_ ---------V----NTMYAQTMFPLTLFQ----SPFNAP--LTFPMGMVP--------LN
XP_001636010.1_ --------------PQYDLISVLTQLERSIRPPVPYPSS--G-----LQS--------SP
                                                                            

XP_002109806.1_ FIGFEAICQSSMRILYSVVEWTVKLPYFSEMTSCTDQMTLLRSCWSELFILNAAQWSPPL
XP_029186020.1_ IMGIENICELAARLLFSAVEWARNIPFFPDL-AVTDQVALLRLVWSELFVLNAAQCPMPL
XP_032233936.1_ IMGIENICELAARLLFSAVEWARNIPFFPDL-AVTDQVALLRLVWSELFVLNAAQCPMPL
NP_001262499.1_ IMGIDNICELAARLLFSAVEWAKNIPFFPEL-QVTDQVALLRLVWSELFVLNASQCSMPL
CapteP171549_Nr IMGIENICELAARLLFSAVEWGRNIPFFPDL-QVADQVALLRLAWSELFVLNAAQCAMPL
g9418.t1_Nr2f1/ IMGIENICELAARLLFSAVEWARNIPFFPDL-QVTDQVALLRLCWSELFVLNAAQCNMPL
XP_019624146.1_ IMGIDNICELAARLLFSAVEWARNIPYFPEL-QVTDQVALLRLVWSELFVLNASQCSMPL
XP_032809125.1_ IMGIENICELAARLLFSAVEWARNIPFFPDL-QITDQVALLRLVWSELFVLNAAQCAMPL
ENSEBUP00000011 IMGIENICELAARLLFSAVEWARNIPFFPDL-QITDQVALLRLVWSELFVLNAAQCAMPL
XP_032824766.1_ IMGIENICELAARLLFSAVEWARNIPFFPDL-QITDQVALLRLVWSELFVLNAAQCAMPL
XP_007891254.1_ IMGIENICELAARLLFSAVEWARNIPFFPDL-QITDQVALLRLTWSELFVLNAAQCSMPL
ctg66070_Nr2f1_ IMGIENICELAARLLFSAVEWARNIPFFPDL-QITDQVALLRLTWSELFVLNAAQCSMPL
ENSGALP00000033 IMGIENICELAARLLFSAVEWARNIPFFPDL-QITDQVALLRLTWSELFVLNAAQCSMPL
ENSMEUP00000002 IMGIENICELAARLLFSAVEWARNIPFFPDL-QITDQVALLRLTWSELFVLNAAQCSMPL
XP_006264114.1_ IMGIENICELAARLLFSAVEWARNIPFFPDL-QITDQVALLRLTWSELFVLNAAQCSMPL
XP_037759164.1_ IMGIENICELAARLLFSAVEWARNIPFFPDL-QITDQVALLRLTWSELFVLNAAQCSMPL
ENSOANP00000038 IMGIENICELAARLLFSAVEWARNIPFFPDL-QITDQVALLRLTWSELFVLNAAQCSMPL
ENSP00000495420 IMGIENICELAARLLFSAVEWARNIPFFPDL-QITDQVSLLRLTWSELFVLNAAQCSMPL
ENSMUSP00000089 IMGIENICELAARLLFSAVEWARNIPFFPDL-QITDQVSLLRLTWSELFVLNAAQCSMPL
ENSXETP00000006 IMGIENICELAARLLFSAVEWARNIPFFPDL-QITDQVALLRLTWSELFVLNAAQCSMPL
ENSDARP00000116 IMGIENICELAARLLFSAVEWARNIPFFPDL-QITDQVSLLRLTWSELFVLNAAQCSMPL
ENSPNAP00000036 IMGIENICELAARLLFSAVEWARNIPFFPDL-QITDQVSLLRLTWSELFVLNAAQCSMPL
ENSAMXP00005017 IMGIENICELAARLLFSAVEWARNIPFFPDL-QITDQVSLLRLTWSELFVLNAAQCSMPL
ENSGMOP00000000 IMGIENICELAARLLFSAVEWARNIPFFPDL-QITDQVSLLRLTWSELFVLNAAQCSMPL
ENSIPUP00000026 IMGIENICELAARLLFSAVEWARNIPFFPDL-QITDQVSLLRLTWSELFVLNAAQCSMPL
ENSNBRP00000001 IMGIENICELAARLLFSAVEWARNIPFFPDL-QITDQVSLLRLTWSELFVLNAAQCSMPL
XP_029115375.1_ IMGIENICELAARLLFSAVEWARNIPFFPDL-QITDQVSLLRLTWSELFVLNAAQCSMPL
XP_014027894.1_ IMGIENICELAARLLFSAVEWARNIPFFPDL-QITDQVSLLRLTWSELFVLNAAQCSMPL
XP_014016366.1_ IMGIENICELAARLLFSAVEWARNIPFFPDL-QITDQVSLLRLTWSELFVLNAAQCSMPL
ENSLOCP00000001 IMGIENICELAARLLFSAVEWARNIPFFPDL-QITDQVSLLRLTWSELFVLNAAQCSMPL
ENSFALP00000009 IMGIENICELAARLLFSAVEWARNIPFFPDL-QITDQVALLRLTWSELFVLNAAQCSMPL
ENSSSCP00000015 IMGIENICELAARLLFSAVEWARNIPFFPDL-QITDQVSLLRLTWSELFVLNAAQCSMPL
ctg17543_Nr2f1_ IMGIENICELAARLLFSAVEWARNIPFFPDL-QITDQVALLRLTWSELFVLNAAQCSMPL
XP_041042847.1_ IMGIENICELAARLLFSAVEWARNIPFFPDL-QITDQVALLRLTWSELFVLNAAQCSMPL
XP_020392814.1_ IMGIENICELAARLLFSAVEWARNIPFFPDL-QITDQVALLRLTWSELFVLNAAQCSMPL
XP_015282619.1_ IMGIENICELAARLLFSAVEWARNIPFFPDL-QITDQVALLRLTWSELFVLNAAQCSMPL
XP_007905008.1_ IMGIENICELAARLLFSAVEWARNIPFFPDL-QITDQVALLRLTWSELFVLNAAQCSMPL
ctg62759_Nr2f2_ IMGIENICELAARLLFSAVEWARNIPFFPDL-QITDQVGLLRLTWSELFVLNAAQCAMPL
XP_041030925.1_ IMGIENICELAARLLFSAVEWARNIPFFPDL-QITDQVALLRLTWSELFVLNAAQCSMPL
XP_020382960.1_ IMGIENICELAARLLFSAVEWARNIPFFPDL-QITDQVALLRLTWSELFVLNAAQCSMPL
ENSLACP00000009 IMGIENICELAARMLFSAVEWARNIPFFPDL-QITDQVALLRLTWSELFVLNAAQCSMPL
ENSEBUP00000018 IMGIENICELAARMLFSAVEWARNIPFFPDL-QITDQVALLRLTWSELFVLNAAQCSMPL
ENSGALP00000073 IMGIENICELAARMLFSAVEWARNIPFFPDL-QITDQVALLRLTWSELFVLNAAQCSMPL
ENSMUSP00000086 IMGIENICELAARMLFSAVEWARNIPFFPDL-QITDQVALLRLTWSELFVLNAAQCSMPL
ENSPSIP00000019 IMGIENICELAARMLFSAVEWARNIPFFPDL-QITDQVALLRLTWSELFVLNAAQCSMPL
ENSFALP00000010 IMGIENICELAARMLFSAVEWARNIPFFPDL-QITDQVALLRLTWSELFVLNAAQCSMPL
ENSOANP00000014 IMGIENICELAARMLFSAVEWARNIPFFPDL-QITDQVALLRLTWSELFVLNAAQCSMPL
ENSMEUP00000000 IMGIENICELAARMLFSAVEWARNIPFFPDL-QITDQVALLRLTWSELFVLNAAQCSMPL
XP_007060431.2_ IMGIENICELAARMLFSAVEWARNIPFFPDL-QITDQVALLRLTWSELFVLNAAQCSMPL
XP_006270791.1_ IMGIENICELAARMLFSAVEWARNIPFFPDL-QITDQVALLRLTWSELFVLNAAQCSMPL
XP_015273868.1_ IMGIENICELAARMLFSAVEWARNIPFFPDL-QITDQVALLRLTWSELFVLNAAQCSMPL
ENSXETP00000031 IMGIENICELAARMLFSAVEWARNIPFFPDL-QITDQVALLRLTWSELFVLNAAQCSMPL
ENSP00000377721 IMGIENICELAARMLFSAVEWARNIPFFPDL-QITDQVALLRLTWSELFVLNAAQCSMPL
ENSSSCP00000002 IMGIENICELAARMLFSAVEWARNIPFFPDL-QITDQVALLRLTWSELFVLNAAQCSMPL
XP_029109033.1_ IMGIENICELAARLLFSAVEWARNIPFFPDL-QITDQVSLLRLTWSELFVLNAAQCSMPL
ENSLACP00000019 IMGIENICELAARLLFSAVEWARNIPFFPDL-QITDQVALLRLTWSELFVLNAAQCSMPL
ENSTRUP00000048 IMGIENICELAARLLFSAVEWSRNIPFFPDL-QITDQVSLLRLTWSELFVLNAAQCSMPL
ENSXMAP00000019 IMGIENICELAARLLFSAVEWARNIPFFPDL-QITDQVSLLRLTWSELFVLNAAQCSMPL
ctg95653_Nr2f2_ IMGIENICELAARLLFSAVEWARNIPFFPDL-QITDQVALLRLTWSELFVLNAAQCSMPL
ENSCVAP00000023 IMGIENICELAARLLFSAVEWARNIPFFPDL-QITDQVSLLRLTWSELFVLNAAQCSMPL
ENSLOCP00000017 IMGIENICELAARMLFSAVEWARNIPFFPDL-QITDQVALLRLTWSELFVLNAAQCSMPL
XP_018594757.1_ IMGIENICELAARMLFSAVEWARNIPFFPDL-QITDQVALLRLTWSELFVLNAAQCSMPL
XP_018619549.2_ IMGIENICELAARMLFSAVEWARNIPFFPDL-QITDQVALLRLTWSELFVLNAAQCSMPL
ENSDARP00000107 IMGIENICELAARMLFSAVEWARNIPFFPDL-QITDQVALLRLTWSELFVLNAAQCSMPL
ENSTRUP00000088 VMGIENICELAARMLFSAVEWARNIPFFPDL-QITDQVSLLRLTWSELFVLNAAQCSMPL
ENSXMAP00000014 IMGIENICELAARMLFSAVEWARNIPFFPDL-QITDQVALLRLTWSELFVLNAAQCSMPL
ENSCVAP00000001 IMGIENICELAARMLFSAVEWARNIPFFPDL-QITDQVALLRLTWSELFVLNAAQCSMPL
ENSXCOP00000003 IMGIENICELAARMLFSAVEWARNIPFFPDL-QITDQVALLRLTWSELFVLNAAQCSMPL
ENSNBRP00000027 IMGIENICELAARMLFSAVEWARNIPFFPDL-QITDQVALLRLTWSELFVLNAAQCSMPL
ENSPNAP00000030 IMGIENICELAARMLFSAVEWARNIPFFPDL-QITDQVALLRLTWSELFVLNAAQCSMPL
ENSAMXP00005019 IMGIENICELAARMLFSAVEWARNIPFFPDL-QITDQVALLRLTWSELFVLNAAQCSMPL
ENSIPUP00000007 IMGIENICELAARMLFSAVEWARNIPFFPDL-QITDQVALLRLTWSELFVLNAAQCSMPL
XP_013979582.1_ IMGIENICELAARMLFSAVEWARNIPFFPDL-QITDQVALLRLTWSELFVLNAAQCSMPL
XP_014004594.1_ IMGIENICELAARMLFSAVEWARNIPFFPDL-QITDQVALLRLTWSELFVLNAAQCSMPL
ENSGMOP00000016 IMGIENICELAARMLFSAVEWARNIPFFPDL-QITDQVALLRLTWSELFVLNAAQCSMPL
XP_028678282.1_ IMGIENICELAARMLFSAVEWARNIPFFPDL-QITDQVALLRLTWSELFVLNAAQCSMPL
ENSDARP00000010 IMGIENICELAARLLFSAVEWARNIPFFPDL-QITDQVSLLRLTWSELFVLNAAQSSMPL
ENSPNAP00000024 ITGIENICELAARLLFSAVEWARNIPFFPEL-QITDQVSLLRLTWSELFVLNAAQSSMPL
XP_028660587.1_ IMGIENICELAARLLFSAVEWARNIPFFPIY-RSQDQVSLLRLTWSELFVLNAXQCSMPL
ENSEBUP00000001 IMGIENICELAARLLFSAVEWARNIPFFPEL-QVGDQVALLRLAWSELFVLNAAQCAMPL
ENSLOCP00000010 LMGIENICELAARLLFSAVEWAKNIPFFPDL-QLIDQVSLLRMSWSELFVLNAAQCSMPL
ENSDARP00000040 LMGIENICELAARLLFSAVEWAKNIPFFPDL-QLMDQVALLRMSWSELFVLNAAQCSMPL
ENSSSAP00000017 LMGIENICELAARLLFSAVEWAKNIPFFPDL-QLMDQVALLRMSWSELFVLNAAQCSMPL
ENSSSAP00000095 LMGIENICELAARLLFSAVEWAKNIPFFPDL-QLMDQVALLRMSWSELFVLNAAQCSMPL
ENSPNAP00000021 LMGIENICELAARLLFSAVEWAKNIPFFPDL-QLMDQVALLRMSWSELFVLNAAQCSMPL
ENSAMXP00005043 LMGIENICELAARLLFSAVEWAKNIPFFPDL-QLMDQVALLRMSWSELFVLNAAQCSMPL
ENSIPUP00000009 LMGIENICELAARLLFSAVEWAKNIPFFPDL-QLMDQVALLRMSWSELFVLNAAQCSMPL
ENSXMAP00000013 LMGIENICELAARLLFSAVEWAKNIPFFPDL-QLMDQVALLRMSWSELFVLNAAQCSMPL
ENSTRUP00000062 LMGIENICELAARLLFSAVEWAKNIPFFPDL-QLMDQVALLRMSWSELFVLNAAQCSMPL
XP_018595261.1_ LMGIENICELAARLLFSAVEWAKNIPFFPDL-QLMDQVALLRMSWSELFVLNAAQCSMPL
ENSGMOP00000016 LMGIENICELAARLLFSAVEWAKNIPFFPDL-QLMDQVALLRMSWSELFVLNAAQCSMPL
XP_028649848.1_ LMGIENICELAARLLFSAVEWAKNIPFFPDL-QLADQVALLRMTWSELFVLNAAQCSMPL
ENSLACP00000011 FMGIENICELAARLLFSAIEWAKSIPFFPDL-QLGDQVSLLRMTWSELFVLNAAQCSMPL
ENSXETP00000014 IMGIENICELAARLLFSAIEWAKNIPFFPDF-QLSDQVSLLRMTWSELFVLNAAQCSMPL
XP_019342006.1_ IMGIENICELAARLLFSAIEWAKNIPFFPDF-QLTDQVSLLRMTWSELFVLNAAQCSMPL
XP_037739369.1_ IMGIENICELAARLLFSAIEWAKNIPFFPDF-QLSDQVSLLRMTWSELFVLNAAQCSMPL
XP_015270008.1_ IMGIESICEMAARLLFSAIEWAKNIPFFPDF-QLADQVCLLRMTWSELFVLNAAQCAMPL
XP_014681927.1_ IMGIDNICELAARLLFSAVEWARNIPFFPDL-QITDQVALLRLVWSELFVLNASQCSMPL
NP_001158369.1_ MMGIDGICELAARLLFSAVEWARNIPFFPDL-QVTDQVALLRMVWSELFVLNASQCSMPL
XP_014032261.1_ VMGMENICELAARMLFSAVEWARNIPFFPDL-QITDQVALLRLTWSELFVLNAAQCSMPV
XP_041037625.1_ VMGVESICELAARLLFSAVEWARNIPFFSDL-QISDQVGLLRLTWSELFVLNAAQCSMPL
XP_020380563.1_ MMGIENICEFAARLLFSAVEWARNIPFFPDL-QISDQVGLLRLTWSELFVLNAAQCSMPL
AGAP002544-PA.3 IMGIDNICELAARLLFSAVEWARNIPFFPDL-QVTDQVALLRLVWSELFVLNASQCSMPL
XP_032829568.1_ LMGIENICELAARLLFSAVEWARNIPFFPEL-QVGDQVALLRLVWSELFVLNAAQCAMPL
XP_007896989.1_ LMSIDNICELAARLLFSVVEWARNIPFFHEL-QIPDQVALLRLSWSELFVLNAAQSSLPL
ctg23986_Nr2f6_ LMSIDNICELAARLLFSAVEWARNIPFFHEL-QISDQVALLRLSWSELFVLNAAQSSLPL
XP_041061550.1_ LMSIDNICELAARLLFSAVEWARNIPFFHEL-QISDQVALLRLSWSELFVLNAAQSSLPL
ctg24393_Nr2f6_ ---------------------------FPEL-QVSDQVALLRLSWSELFVLNAAQSSLPL
ENSLOCP00000003 VMGIDNICELAARLLFSTIEWARNIPYFPEL-PVSEQVALLRLSWSELFILNAAQSALPL
XP_028672412.1_ VMGIDNICELAARLLFSTIEWARNIPYFPEL-PVSEQVALLRLSWSELFILNAAQSALPL
XP_018601468.1_ AMGIDSICELAARLLFSTIEWARNIPYFPEL-PVSEQVALLRLSWSELFILNAAQSALPL
ENSDARP00000009 GMGIDSICELAARLLFSIIEWARNIPYFPEL-PVSEQVALLRLSWSELFILNAAQSALPL
XP_014045477.1_ VMGIDNICELAARLLFSTIEWARNIPYFPEL-PVSEQVALLRLSWSELFILNAAQSALPL
XP_013995327.1_ VMGIDNICELAARLLFSTIEWARNIPYFPEL-PVSEQVALLRLSWSELFILNAAQSALPL
ENSTRUP00000050 SMGIDNICELAARLLFSIVEWARNIPYFPEL-PVSDQVALLRLSWSELFILNAAQSALPL
ENSXMAP00000015 AMGIDNICELAARLLFSTVEWARNIPYFPEL-PVSDQVALLRLSWSELFILNAAQSALPL
ENSNBRP00000001 AMGIDNICELAARLLFSTVEWARNIPYFPEL-PVSDQVALLRLSWSELFILSAAQSALPL
ENSGMOP00000011 AMGIDNICELAARLLFSTIEWARNIPFFPEL-PVSDQVALLRLSWSELFILNAAQSALPL
XP_013979062.1_ VMGIDNICELAARLLFSTIEWARNIPYFPEL-PVSEQVALLRLSWSELFILNAAQSALPL
ENSDARP00000002 MMGIDNICELAARLLFSTIEWARNIPYFPDL-PVSEQVALLRLSWSELFILNAAQSALPL
ENSPNAP00000017 VMGIDNICELAARLLFSIIEWARNIPFFPDL-PVSEQVALLRLSWSELFILNAAQSALPL
ENSAMXP00005048 VMGIDNICELAARLLFSTIEWARNIPYFPDL-PVSEQVALLRLSWSELFILNAAQSALPL
ENSIPUP00000010 VMGIDSICELAARLLFSTIEWARNIPFFPDL-PVSEQVALLRLSWSELFILNAAQSALPL
ENSTRUP00000010 VMGIDSICELAARLLFSTIEWARNIPYFPEL-PVSEQVALLRLSWSELFILNAAQSSLPV
ENSXMAP00000029 VMGIDSICELAARLLFSTIEWARNIPYFPEL-PVSEQVALLRLSWSELFILNAAQSALPL
ENSCVAP00000018 VMGIDSICELAARLLFSTIEWARNIPYFPEL-PVSEQVALLRLSWSELFILNAAQSALPL
ENSLACP00000012 VMGIDNICELAARLLFSTVEWARNIPFFPEL-PVSDQISLLRLSWSELFVLNAAQSALPL
ENSXETP00000041 VMGIDNICELAARLLFSTVEWSRNIPYFPEL-AMADQVSLLRLSWSELFVLSAAQSALPL
ENSGALP00000044 VMGIDNICELAARLLFSTVEWARNIPFFPEL-PVSDQVALLRLSWSELFVLNAAQSALPL
ENSPSIP00000015 VMGIDNICELAARLLFSTVEWARNIPFFPEL-PVSDQVALLRLSWSELFVLNAAQSALPL
XP_007072117.1_ VMGIDNICELAARLLFSTVEWARNIPFFPEL-PVSDQVALLRLSWSELFVLNAAQSALPL
XP_014459987.1_ IMGIDNICELAARLLFSTVEWARNIPFFPEL-PVSDQVALLRLSWSELFVLNAAQSALPL
XP_015262308.1_ VMGIDNICELAARLLFSTVEWARNIPFFPDL-PVSDQVALLRLSWSELFVLNAAQSALPL
ENSOANP00000016 VMGIDNICELAARLLFSTVEWARNIPFFPEL-PVSDQVSLLRLSWSELFVLNAAQSALPL
ENSMEUP00000012 VLGIDNICELAARLLFSTVEWARNIPFFPEL-PVADQVALLRLSWSELFVLNAAQSALPL
ENSP00000291442 VLGIDNVCELAARLLFSTVEWARHAPFFPEL-PVADQVALLRLSWSELFVLNAAQAALPL
ENSSSCP00000014 VLGIDNVCELAARLLFSTVEWARHAPFFPEL-PVADQVALLRLSWSELFVLNAAQAALPL
ENSMUSP00000002 VLGIDNVCELAARLLFSTVEWARHAPFFPEL-PAADQVALLRLSWSELFVLNAAQAALPL
XP_018586811.1_ TMGIDNICELAARLLFSTIEWARNIPFFPEL-PMSDQVALLRLSWSELFILNAAQSALPL
ENSXCOP00000026 AMGIDNICELAARLLFSTVEWARNIPYFPEL-PVSDQVALLRLSWSELFILNAAQSALPL
ENSNBRP00000028 VMGIDSICELAARLLFSTIEWARNIPYFPEL-PVSEQVALLRLSWSELFILNAAQSALPL
XP_030832791.1_ VMGIDNICELAARLLFSAVEWARNIPFFPDL-QVTDQVALLRMCWSELFVLNASQCSMPL
ENSPSIP00000011 IMGIENICELAARLLFSAVEWARNIPFFPDL-QITDQVALLRLTWSELFVLNAAQCSMPL
KH.L17.15_Nr2f1 IMGIDNICELAARLLFSAVEWARNIPFFPEL-QVTDQVAMLKWVWSELFVLNAAQSHMPL
LotgiP126514_Nr IVGIDSICELAARLLFSAVEWARNVHFFPEL-HVNDQVELLRISWSELFVLNAAQSSMPC
ENSFALP00000009 VMGIDNICELAARLLFSTVEWARNIPFFPEL-PVSDQVALLRLSWSELFVLNAAQSALPL
ENSXCOP00000011 VMGIDSICELAARLLFSTIEWARNIPYFPEL-PVSEQVALLRLSWSELFILNAAQSALPL
ENSXCOP00000005 LMGIENICELAARLLFSAVEWAKNIPFFPDL-QLMDQVALLRMSWSELFVLNAAQCSMPL
XP_029186102.1_ FAGLENASELGARLLVSIAEWAKSIPFFSEF-TLPDQSILLRSCWSELFILSAAQHCSPF
XP_032239605.1_ INGLENTPELAARLLVSAVEWAKNIPFYSDL-PLPDQAVLLRSCWSELFTLNAAQHCSPF
XP_029186447.1_ QGTSEVVYELAAHVLFSVVDWARKLPTFNNL-VESDQITLLKMAWSDLYLLESARSPIHI
XP_001634378.2_ QNRTDVAYELAANVLFAVVDWARKLTTFNNL-MDSDQITLLKMAWTDLFLLEASRSPLQL
XP_001636010.1_ VSMYHRVCS----ILVSTLDWSRRVPMFANL-DVCEQYSVLRSRWCEMLIVSAAQYEVHI
                                           :       :*  :*:  * ::  :.: :     

XP_002109806.1_ NMFPYSTT-----SNFYLTHPQ-----EV--------MHHICLFQEAIVKLKKRFIDTTE
XP_029186020.1_ QVAPLLAS-----AGIHSNHMSPDRMVTF--------MDNVRIFQEQIEKYRNLHVDAAE
XP_032233936.1_ QVAPLLAT-----AGIHSNHMSPDRMVSF--------MDNIRIFQEQVEKLRNLHVDAAE
NP_001262499.1_ HVAPLLAA-----AGLHASPMAADRVVAF--------MDHIRIFQEQVEKLKALHVDSAE
CapteP171549_Nr HVAPLLAA-----AGLHASPMAADRVVAF--------MDHIRIFQEQVEKLKALHVDSAE
g9418.t1_Nr2f1/ HVAPLLAA-----AGLHASPMAADRVVAF--------MDHIRIFQEQVEKLKALHVDSAE
XP_019624146.1_ HVAPLLAA-----AGLHASPMSADRVVAF--------MDHIRIFQEQVEKLKALHVDSAE
XP_032809125.1_ HVAPLLAA-----AGLHASPMSADRVVAF--------MDHIRIFQEQVEKLKALHVDSAE
ENSEBUP00000011 HVAPLLAA-----AGLHASPMSADRVVAF--------MDHIRIFQEQVEKLKALHVDSAE
XP_032824766.1_ HVAPLLAA-----AGLHASPMSADRVVAF--------MDHIRIFQEQVEKLKALHVDSAE
XP_007891254.1_ HVAPLLAA-----AGLHASPMSADRVVAF--------MDHIRIFQEQVEKLKALHVDSAE
ctg66070_Nr2f1_ HVAPLLAA-----AGLHASPMSADRVVAF--------MDHIRIFQEQVEKLKALHVDSAE
ENSGALP00000033 HVAPLLAA-----AGLHASPMSADRVVAF--------MDHIRIFQEQVEKLKALHVDSAE
ENSMEUP00000002 HVAPLLAA-----AGLHASPMSADRVVAF--------MDHIRIFQEQVEKLKALHVDSAE
XP_006264114.1_ HVAPLLAA-----AGLHASPMSADRVVAF--------MDHIRIFQEQVEKLKALHVDSAE
XP_037759164.1_ HVAPLLAA-----AGLHASPMSADRVVAF--------MDHIRIFQEQVEKLKALHVDSAE
ENSOANP00000038 HVAPLLAA-----AGLHASPMSADRVVAF--------MDHIRIFQEQVEKLKALHVDSAE
ENSP00000495420 HVAPLLAA-----AGLHASPMSADRVVAF--------MDHIRIFQEQVEKLKALHVDSAE
ENSMUSP00000089 HVAPLLAA-----AGLHASPMSADRVVAF--------MDHIRIFQEQVEKLKALHVDSAE
ENSXETP00000006 HVAPLLAA-----AGLHASPMSADRVVAF--------MDHIRIFQEQVEKLKALHVDSAE
ENSDARP00000116 HVAPLLAA-----AGLHASPMSADRVVAF--------MDHIRIFQEQVEKLKALHVDSAE
ENSPNAP00000036 HVAPLLAA-----AGLHASPMSADRVVAF--------MDHIRIFQEQVEKLKALHVDSAE
ENSAMXP00005017 HVAPLLAA-----AGLHASPMSADRVVAF--------MDHIRIFQEQVEKLKALHVDSAE
ENSGMOP00000000 HVAPLLAA-----AGLHASPMSADRVVAF--------MDHIRIFQEQVEKLKALHVDSAE
ENSIPUP00000026 HVAPLLAA-----AGLHASPMSADRVVAF--------MDHIRIFQEQVEKLKALHVDSAE
ENSNBRP00000001 HVAPLLAA-----AGLHASPMSADRVVAF--------MDHIRIFQEQVEKLKTLHVDSAE
XP_029115375.1_ HVAPLLAA-----AGLHASPMSADRVVAF--------MDHIRIFQEQVEKLKALHVDSAE
XP_014027894.1_ HVAPLLAA-----AGLHASPMSADRVVAF--------MDHIRIFQEQVEKLKALHVDSAE
XP_014016366.1_ HVAPLLAA-----AGLHASPMSADRVVAF--------MDHIRIFQEQVEKLKALHVDSAE
ENSLOCP00000001 HVAPLLAA-----AGLHASPMSADRVVAF--------MDHIRIFQEQVEKLKALHVDSAE
ENSFALP00000009 HVAPLLAA-----AGLHASPMSADRVVAF--------MDHIRIFQEQVEKLKALHVDSAE
ENSSSCP00000015 HVAPLLAA-----AGLHASPMSADRVVAF--------MDHIRIFQEQVEKLKALHVDSAE
ctg17543_Nr2f1_ HVAPLLAA-----AGLHASPMSADRVVAF--------MDHIRIFQEQVEKLKALHVDSAE
XP_041042847.1_ HVAPLLAA-----AGLHASPMSADRVVAF--------MDHIRIFQEQVEKLKALHVDSAE
XP_020392814.1_ HVAPLLAA-----AGLHASPMSADRVVAF--------MDHIRIFQEQVEKLKALHVDSAE
XP_015282619.1_ HVAPLLAA-----AGLHASPMSADRVVAF--------MDHIRIFQEQVEKLKALHVDSAE
XP_007905008.1_ HVAPLLAA-----AGLHASPMSADRVVAF--------MDHIRIFQEQVEKLKALHVDSAE
ctg62759_Nr2f2_ HVAPLLAA-----AGLHASPMSADRVVAF--------MDHIRIFQEQVEKLKALHVDSAE
XP_041030925.1_ HVAPLLAA-----AGLHASPMSADRVVAF--------MDHIRIFQEQVEKLKALHVDSAE
XP_020382960.1_ HVAPLLAA-----AGLHASPMSADRVVAF--------MDHIRIFQEQVEKLKALHVDSAE
ENSLACP00000009 HVAPLLAA-----AGLHASPMSADRVVAF--------MDHIRIFQEQVEKLKALHVDSAE
ENSEBUP00000018 HVAPLLAA-----AGLHASPMSADRVVAF--------MDHIRIFQEQVEKLKALHVDSAE
ENSGALP00000073 HVAPLLAA-----AGLHASPMSADRVVAF--------MDHIRIFQEQVEKLKALHVDSAE
ENSMUSP00000086 HVAPLLAA-----AGLHASPMSADRVVAF--------MDHIRIFQEQVEKLKALHVDSAE
ENSPSIP00000019 HVAPLLAA-----AGLHASPMSADRVVAF--------MDHIRIFQEQVEKLKALHVDSAE
ENSFALP00000010 HVAPLLAA-----AGLHASPMSADRVVAF--------MDHIRIFQEQVEKLKALHVDSAE
ENSOANP00000014 HVAPLLAA-----AGLHASPMSADRVVAF--------MDHIRIFQEQVEKLKALHVDSAE
ENSMEUP00000000 HVAPLLAA-----AGLHASPMSADRVVAF--------MDHIRIFQEQVEKLKALHVDSAE
XP_007060431.2_ HVAPLLAA-----AGLHASPMSADRVVAF--------MDHIRIFQEQVEKLKALHVDSAE
XP_006270791.1_ HVAPLLAA-----AGLHASPMSADRVVAF--------MDHIRIFQEQVEKLKALHVDSAE
XP_015273868.1_ HVAPLLAA-----AGLHASPMSADRVVAF--------MDHIRIFQEQVEKLKALHVDSAE
ENSXETP00000031 HVAPLLAA-----AGLHASPMSADRVVAF--------MDHIRIFQEQVEKLKALHVDSAE
ENSP00000377721 HVAPLLAA-----AGLHASPMSADRVVAF--------MDHIRIFQEQVEKLKALHVDSAE
ENSSSCP00000002 HVAPLLAA-----AGLHASPMSADRVVAF--------MDHIRIFQEQVEKLKALHVDSAE
XP_029109033.1_ HVAPLLAA-----AGLHASPMSADRVVAF--------MDHIRIFQEQVEKLKALHVDSAE
ENSLACP00000019 HVAPLLAA-----AGLHASPMSADRVVAF--------MDHIRIFQEQVEKLKALHVDSAE
ENSTRUP00000048 HVAPLLAA-----AGLHASPMSADRVVAF--------MDHIRIFQEQVEKLKTLHVDSAE
ENSXMAP00000019 HVAPLLAA-----AGLHASPMSADRVVAF--------MDHIRIFQEQVEKLKTLHVDSAE
ctg95653_Nr2f2_ HVAPLLAA-----AGLHASPMSADRVVAF--------MDHIRIFQEQVEKLKALHVDSAE
ENSCVAP00000023 HVAPLLAA-----AGLHASPMSADRVVAF--------MDHIRIFQEQVEKLKTLHVDSAE
ENSLOCP00000017 HVAPLLAA-----AGLHASPMSADRVVAF--------MDHIRIFQEQVEKLKALHVDSAE
XP_018594757.1_ HVAPLLAA-----AGLHASPMSADRVVAF--------MDHIRIFQEQVEKLKALHVDSAE
XP_018619549.2_ HVAPLLAA-----AGLHASPMSADRVVAF--------MDHIRIFQEQVEKLKALHVDSAE
ENSDARP00000107 HVAPLLAA-----AGLHASPMSADRVVAF--------MDHIRIFQEQVEKLKALHVDSAE
ENSTRUP00000088 HVAPLLAA-----AGLHASPMSADRVVAF--------MDHIRIFQEQVEKLKALHVDSAE
ENSXMAP00000014 HVAPLLAA-----AGLHASPMSADRVVAF--------MDHIRIFQEQVEKLKALHVDSAE
ENSCVAP00000001 HVAPLLAA-----AGLHASPMSADRVVAF--------MDHIRIFQEQVEKLKALHVDSAE
ENSXCOP00000003 HVAPLLAA-----AGLHASPMSADRVVAF--------MDHIRIFQEQVEKLKALHVDSAE
ENSNBRP00000027 HVAPLLAA-----AGLHASPMSADRVVAF--------MDHIRIFQEQVEKLKALHVDSAE
ENSPNAP00000030 HVAPLLAA-----AGLHASPMSADRVVAF--------MDHIRIFQEQVEKLKALHVDSAE
ENSAMXP00005019 HVAPLLAA-----AGLHASPMSADRVVAF--------MDHIRIFQEQVEKLKALHVDSAE
ENSIPUP00000007 HVAPLLAA-----AGLHASPMSADRVVAF--------MDHIRIFQEQVEKLKALHVDSAE
XP_013979582.1_ HVAPLLAA-----AGLHASPMSADRVVAF--------MDHIRIFQEQVEKLKALHVDSAE
XP_014004594.1_ HVAPLLAA-----AGLHASPMSADRVVAF--------MDHIRIFQEQVEKLKVLHVDSAE
ENSGMOP00000016 HVAPLLAA-----AGLHASPMSADRVVAF--------MDHIRIFQEQVEKLKALHVDSAE
XP_028678282.1_ HVAPLLAA-----AGLHASPMSADRVVAF--------MDHIRIFQEQVEKLKALHVDSAE
ENSDARP00000010 HVAPLLAA-----AGLHASPMSADRVVAF--------MDHIRFFQEQVEKLKALQVDSAE
ENSPNAP00000024 HVAPLLAA-----AGLHASPMAADRVVAF--------MDHIRFFQEQVEKLKALNVDSAE
XP_028660587.1_ HVAPLLAA-----XGLHASPMSADRVVAF--------MDHIRIFQEQVEKLKALHVDSAE
ENSEBUP00000001 HVAPLLAA-----AGLHASPMSADRVVAF--------MDHIRIFQEQVEKLKSLHVDSAE
ENSLOCP00000010 HVAPLLAA-----AGLHASPMSAERVVAF--------MDHIRVFQEQVEKLKALQVDTAE
ENSDARP00000040 HVAPLLAA-----AGLHASPMSAERVVAF--------MDHIRVFQEQVEKLKALQVDTAE
ENSSSAP00000017 HVAPLLAA-----AGLHASPMSAERVVAF--------MDHIRVFQEQVEKLKVLQVDTAE
ENSSSAP00000095 HVAPLLAA-----AGLHASPMSAERVVAF--------MDHIRVFQEQVEKLKVLQVDTAE
ENSPNAP00000021 HVAPLLAA-----AGLHASPMSAERVVAF--------MDHIRVFQEQVEKLKALQVDTAE
ENSAMXP00005043 HVAPLLAA-----AGLHASPMSAERVVAF--------MDHIRVFQEQVEKLKALQVDTAE
ENSIPUP00000009 HVAPLLAA-----AGLHASPMSAERVVAF--------MDHIRVFQEQVEKLKALQVDTAE
ENSXMAP00000013 HVAPLLAA-----AGLHASPMSAERVVAF--------MDHIRVFQEQVEKLKALQVDTAE
ENSTRUP00000062 HVAPLLAA-----AGLHASPMSAERVVAF--------MDHIRVFQEQVEKLKALQVDTAE
XP_018595261.1_ HVAPLLAA-----AGLHASPMSAERVVAF--------MDHIRVFQEQVEKLKALQVDTAE
ENSGMOP00000016 HVAPLLAA-----AGLHASPMSAERVVAF--------MDHIRVFQEQVEKLKALQVDAAE
XP_028649848.1_ HVAPLLAA-----AGLHASPMSADRVVAF--------MDHIRIFQEQVEKLKALQVDSAE
ENSLACP00000011 HVAPLLAA-----AGLHASPMSADRVVAF--------MDHIRVFQEQVEKLKALHVDSAE
ENSXETP00000014 HVAPLLAA-----AGLHASPMSADRVVAF--------MDHIRVFQEQVEKLKALHVDSAE
XP_019342006.1_ HVAPLLAA-----AGLHASPMPADRVVAF--------MDHIRVFQEQVEKLKALHVDSAE
XP_037739369.1_ HVAPLLAA-----AGLHASPMSADRVVAF--------MDHIRVFQEQVEKLKALHVDSAE
XP_015270008.1_ HVAPLLAA-----AGLHASPMSAERVVAF--------MDHIRVFQEQVEKLKALHVDAAE
XP_014681927.1_ HVAPLLAA-----AGLHTSPMAADRVVAF--------MDHIRIFQEQVEKLKSLHVDSAE
NP_001158369.1_ HVAPLLAA-----SGLHTSPMSADRVVAF--------MDHIRIFQEQVEKLKALHVDSAE
XP_014032261.1_ HVAPLLAA-----AGLHAAPMSAERVVSF--------MDHIRIFQEQVEKLKVLHVDSAE
XP_041037625.1_ HVAPLLAA-----AGLHASPMSGERVVAF--------MDHIRVFQEQVEKLKLLHVDAAE
XP_020380563.1_ HVAPLLAA-----AGLHASPMSAERVVAF--------MDHIRIFQEQVEKLKLLHMDSAE
AGAP002544-PA.3 HVAPLLAA-----AGLHASPMAADRVVAF--------MDHIRIFQEQVEKLKALHVDSAE
XP_032829568.1_ HVAPLLAA-----AGLHASPMSAERVVAF--------MDHIRIFQEQVEKLKALHVDSAE
XP_007896989.1_ HMAPLLAA-----AGLHSAQMSAERVVAF--------MDQIRIFQDQVEKLKNLQVDSAE
ctg23986_Nr2f6_ HMAPLLAA-----AGLHSAQMSADRVVSF--------MDQIRIFQDQVEKLKVLQVDSAE
XP_041061550.1_ HMAPLLAA-----AGLHSTQMSADRVVSF--------MDQIRIFQDQVEKLKVLQVDSAE
ctg24393_Nr2f6_ HMAPLLAA-----AGLHSAHMSADRVVSF--------MDQIRAFQDQVEKLKLLQVDCAE
ENSLOCP00000003 HMAPLLAA-----AGFHAAPMSAERVVSF--------MDQVRVFQDQVDKLTRLQVDSAE
XP_028672412.1_ HMAPLLAA-----AGFHASPMSAERVVSF--------MDQVRVFQDQVEKLIRLQVDSAE
XP_018601468.1_ HTAPLLAA-----AGFHSSPMSAERVVSF--------MDQVRVFQDQVDKLTRLQVDSAE
ENSDARP00000009 HMAPLLAA-----AGFHSSPMSAERVVSF--------MDQVRVFQDQVEKLTRLQVDSAE
XP_014045477.1_ HMAPLLAA-----AGFHSSPMSAERVVSF--------MDQVRVFQNQVDKLTRLQVDSAE
XP_013995327.1_ HMAPLLAA-----AGFHSSPMSAERVVSF--------MDQVRVFQNQVEKLSRLQVDSAE
ENSTRUP00000050 HMAPLLAA-----AGFHSSPMSAERVVSF--------MDQVRVFQDQVDKLTRLQVDSAE
ENSXMAP00000015 HMAPLLAA-----AGFHSSPMSAERVVSF--------MDQVRMFQDQVEKLMRLQVDSAE
ENSNBRP00000001 HMAPLLAA-----AGFHSSPMSAERVVSF--------MDQVRVFQDQVDKLTRLQVDSAE
ENSGMOP00000011 HMAPLLAA-----AGFHSSPMSAERVVSF--------MDQVRVFQDQVDKLTRLQVDSAE
XP_013979062.1_ HMAPLLAA-----AGFHSSPMSAERVVSF--------MDQVRVFQDQVDKLTRLQVDSAE
ENSDARP00000002 HTAPLLAA-----AGFHSSPMPADRVVSF--------MDQVRVFQDQVDKLTRLQVDSVE
ENSPNAP00000017 HMAPLLAA-----AGFHASPMSAERVVSF--------MDQVRVFQDQVDKLTRLQVDSAE
ENSAMXP00005048 HMAPLLAA-----AGFHASPMSAERVVSF--------MDQVRVFQDQVDKLTRLQVDSAE
ENSIPUP00000010 HMAPLLAA-----AGFHASPMSAERVVSF--------MDQVRVFQDQVDKLTRLQVDSAE
ENSTRUP00000010 HMAPLLAA-----AGFHSSPMSAERVVSF--------MDQVRVFQDQVDKLNRLQVDTAE
ENSXMAP00000029 HMAPLLAA-----AGFHSSPMSAERVVSF--------MDQVRVFQDQVDKLNRLQVDSAE
ENSCVAP00000018 HMAPLLAA-----AGFHSSPMSAERVVSF--------MDQVRVFQDQVDKLNRLQVDSAE
ENSLACP00000012 HMAPLLAA-----AGFHTSPMSADRVVSF--------MDQIRIFQDQVEKLNRLQVDSAE
ENSXETP00000041 HMAPLLAA-----AGFHASPMSADRVVSF--------MDQIRLFQDQVEKLNRLQVDSAE
ENSGALP00000044 HMAPLLAA-----AGFHASPMSADRVVSF--------MDQIRIFQDQVEKLNRLQVDSAE
ENSPSIP00000015 HMAPLLAA-----AGFHAAPMSADRVVSF--------MDQIRIFQDQVEKLNRLQVDSAE
XP_007072117.1_ HMAPLLAA-----AGFHASPMSAERVVSF--------MDQIRIFQDQVEKLNRLQVDSAE
XP_014459987.1_ HMAPLLAA-----AGFHASPMSADRVVSF--------MDQIRIFQDQVEKLNRLQVDSAE
XP_015262308.1_ HMAPLLAA-----AGFHASPMSADRVVSF--------MDQIRIFQDQVEKLNRLQVDSAE
ENSOANP00000016 HMAPLLAA-----AGFHASPMSADRVVSF--------MDQIRVFQDQVEKLSRLQVDSAE
ENSMEUP00000012 HMAPLLAA-----AGFHAAPMAADRVVSF--------MDQIRVFQEQVDKLNRLQVDSAE
ENSP00000291442 HTAPLLAA-----AGLHAAPMAAERAVAF--------MDQVRAFQEQVDKLGRLQVDSAE
ENSSSCP00000014 HTAPLLAA-----AGLHAAPMAAERAVAF--------MDQVRAFQEQVDKLGRLQVDSAE
ENSMUSP00000002 HTAPLLAA-----AGLHAAPMAAERAVAF--------MDQVRAFQEQVDKLGRLQVDAAE
XP_018586811.1_ HTASLLAA-----AGFHAGPMSAERVVSF--------MDQVRLFQDQVEKLTRLQVDDAE
ENSXCOP00000026 HMAPLLAA-----AGFHSSPMSAERVVSF--------MDQVRMFQDQVEKLMRLQVDSAE
ENSNBRP00000028 HMAPLLAA-----AGFHSSPMSAERVVSF--------MDQVRIFQDQVEKLNRLQVDSAE
XP_030832791.1_ HVAPLLAA-----SGLHASPMSADRVVAF--------MDHIRIFQEQVEKLKALHVDSAE
ENSPSIP00000011 HVAPLLAA-----AGLHASPMSADRVVAF--------MDHIRIFQEQVEKLKALHVDSAE
KH.L17.15_Nr2f1 HVAPLLAA-----AGLHTS-MSADRVMTF--------MDHIRIFQEQVERLKSLHVDSAE
LotgiP126514_Nr HLSPLLAA-----AGLHASPMPADHVVAF--------MENIRTFQDHVEKLKNLHIDTAE
ENSFALP00000009 HMAPLLAA-----AGFHASPMSADRVVAF--------MDQIRVFQEQVDKLNRLQVDSAE
ENSXCOP00000011 HMAPLLAA-----AGFHSSPMSAERVVSF--------MDQVRVFQDQVDKLNRLQVDSAE
ENSXCOP00000005 HVAPLLAA-----AGLHASPMSAERVVAF--------MDHIRVFQEQVEKLKALQVDTAE
XP_029186102.1_ HTAQPLTI-----NALTPSSNVDELVASSSGTMLFDSAENLRLFEEQVEKLKNLQIDSAE
XP_032239605.1_ HISPTLTSNSSGFAGNGGGYLNTRVMSAF-----DCQNNNMKLFEEQVEKLKNMHIDSAE
XP_029186447.1_ YMPQLYAT-----GNMQMRQLSMENILKR--------MEHARLFQDQLEKIRSLGMDLTE
XP_001634378.2_ YVQQMYAT-----INAQTKQLSMEVIVKR--------MEYARLFQEQAERIRNLGMDMTE
XP_001636010.1_ DGIPLAYE-----VEMNPG-FCNEKQIQL--------KRSLRNFQESVWRLRGL--EEAE
                                                           *::   :      : .*

XP_002109806.1_ FSCLKALILFN---P-DVRGLVNPNYVEYIQENIQCALKQHVKSQYPDQPSRFGYLLLRL
XP_029186020.1_ FACLKAIVLFT---S-DASGLTDPQYIESLQEKTQCALEEYTRNQYPNQPTRFGKLLLRL
XP_032233936.1_ FACLKAIVLFT---S-DASGLTDPQYIESLQEKTQCALEEYTRNQYPNQPTRFGKLLLRL
NP_001262499.1_ YSCLKAIVLFT---T-DACGLSDVTHIESLQEKSQCALEEYCRTQYPNQPTRFGKLLLRL
CapteP171549_Nr YSCLKAIVLFS---S-DACGLSDSAHIESLQEKAQCALEEYDRSQYPNQPTRFGKLLLRL
g9418.t1_Nr2f1/ YSCLKAIVLFS---S-DACGLSDQGHIESLQEKSQCALEEYVRSQYPNQPTRFGKLLLRL
XP_019624146.1_ YSCLKAIVLFT---S-DACGLSDAAHIDSLQEKSQCALEEYVRSQYPNQPTRFGKLLLRL
XP_032809125.1_ YSCIKAIVLFT---T-DACGLSDAAHIESLQEKSQCALEEYVRSQYPNQPTRFGKLLLRL
ENSEBUP00000011 YSCLKAIVLFS---T-DACGLSDAAHIESLQEKSQCALEEYVRSQYPNQPTRFGKLLLRL
XP_032824766.1_ YSCLKAIVLFS---T-DACGLSDAAHIENLQEKSQCALEEYVRSQYPNQPTRFGKLLLRL
XP_007891254.1_ YSCLKAIVLFT---S-DACGLSDAAHIESLQEKSQCALEEYVRSQYPNQPSRFGKLLLRL
ctg66070_Nr2f1_ YSCLKAIVLFT---S-DACGLSDAAHIESLQEKSQCALEEYVRSQYPNQPSRFGKLLLRL
ENSGALP00000033 YSCLKAIVLFT---S-DACGLSDAAHIESLQEKSQCALEEYVRSQYPNQPSRFGKLLLRL
ENSMEUP00000002 YSCLKAIVLFT---S-DACGLSDAAHIESLQEKSQCALEEYVRSQYPNQPSRFGKLLLRL
XP_006264114.1_ YSCLKAIVLFT---S-DACGLSDAAHIESLQEKSQCALEEYVRSQYPNQPSRFGKLLLRL
XP_037759164.1_ YSCLKAIVLFT---S-DACGLSDAAHIESLQEKSQCALEEYVRSQYPNQPSRFGKLLLRL
ENSOANP00000038 YSCLKAIVLFT---S-DACGLSDAAHIESLQEKSQCALEEYVRSQYPNQPSRFGKLLLRL
ENSP00000495420 YSCLKAIVLFT---S-DACGLSDAAHIESLQEKSQCALEEYVRSQYPNQPSRFGKLLLRL
ENSMUSP00000089 YSCLKAIVLFT---S-DACGLSDAAHIESLQEKSQCALEEYVRSQYPNQPSRFGKLLLRL
ENSXETP00000006 YSCLKAIVLFT---S-DACGLSDAAHIESLQEKSQCALEEYVRSQYPNQPSRFGKLLLRL
ENSDARP00000116 YSCIKAIVLFT---S-DACGLSDAAHIESLQEKSQCALEEYVRSQYPNQPSRFGKLLLRL
ENSPNAP00000036 YSCMKAIVLFT---S-DACGLSDAAHIESLQEKSQCALEEYVRSQYPNQPSRFGKLLLRL
ENSAMXP00005017 YSCIKAIVLFT---S-DACGLSDAAHIESLQEKSQCALEEYVRSQYPNQPSRFGKLLLRL
ENSGMOP00000000 YSCIKAIVLFT---S-DACGLSDAAHIESLQEKSQCALEEYVRSQYPNQPSRFGKLLLRL
ENSIPUP00000026 YSCIKAIVLFT---S-DACGLSDAAHIESLQEKSQCALEEYVRSQYPNQPSRFGKLLLRL
ENSNBRP00000001 YSCLKAIVLFT---S-DACGLSDAAHIESLQEKSQCALEEYVRSQYPNQPSRFGKLLLRL
XP_029115375.1_ YSCIKAIVLFT---S-DACGLSDAAHIESLQEKSQCALEEYVRSQYPNQPSRFGKLLLRL
XP_014027894.1_ YSCIKAIVLFT---S-DACGLSDAAHIESLQEKSQCALEEYVRSQYPNQPSRFGKLLLRL
XP_014016366.1_ YSCIKAIVLFT---S-DACGLSDAAHIESLQEKSQCALEEYVRSQYPNQPSRFGKLLLRL
ENSLOCP00000001 YSCIKAIVLFTSGWS-DACGLSDAAHIESLQEKSQCALEEYVRSQYPNQPSRFGKLLLRL
ENSFALP00000009 YSCLKAIVLFT---S-DACGLSDAAHIESLQEKSQCALEEYVRSQYPNQPSRFGKLLLRL
ENSSSCP00000015 YSCLKAIVLFT---S-DACGLSDAAHIESLQEKSQCALEEYVRSQYPNQPSRFGKLLLRL
ctg17543_Nr2f1_ YSCLKAIVLFT---S-DACGLSDAAHIESLQEKSQCALEEYVRSQYPNQPSRFGKLLLRL
XP_041042847.1_ YSCLKAIVLFT---S-DACGLSDAAHIESLQEKSQCALEEYVRSQYPNQPSRFGKLLLRL
XP_020392814.1_ YSCLKAIVLFT---S-DACGLSDAAHIESLQEKSQCALEEYVRSQYPNQPSRFGKLLLRL
XP_015282619.1_ YSCLKAIVLFT---S-DACGLSDAAHIESLQEKSQCALEEYVRSQYPNQPSRFGKLLLRL
XP_007905008.1_ YSCLKAIVLFT---S-DACGLSDVAHVESLQEKSQCALEEYVRSQYPNQPTRFGKLLLRL
ctg62759_Nr2f2_ YSCLKAIVLFT---S-DACGLSDVAHIESLQEKSQCALEEYVRSQYPNQPTRFGKLLLRL
XP_041030925.1_ YSCLKAIVLFT---S-DACGLSDVAHIESLQEKSQCALEEYVRSQYPNQPTRFGKLLLRL
XP_020382960.1_ YSCLKAIVLFT---S-DACGLSDVAHIESLQEKSQCALEEYVRSQYPNQPTRFGKLLLRL
ENSLACP00000009 YSCLKAIVLFT---S-DACGLSDVAHVESLQEKSQCALEEYVRSQYPNQPTRFGKLLLRL
ENSEBUP00000018 YSCLKAIVLFT---S-DACGLSDVAHVESLQEKSQCALEEYVRSQYPNQPTRFGKLLLRL
ENSGALP00000073 YSCLKAIVLFT---S-DACGLSDVAHVESLQEKSQCALEEYVRSQYPNQPTRFGKLLLRL
ENSMUSP00000086 YSCLKAIVLFT---S-DACGLSDVAHVESLQEKSQCALEEYVRSQYPNQPTRFGKLLLRL
ENSPSIP00000019 YSCLKAIVLFT---S-DACGLSDVAHVESLQEKSQCALEEYVRSQYPNQPTRFGKLLLRL
ENSFALP00000010 YSCLKAIVLFT---S-DACGLSDVAHVESLQEKSQCALEEYVRSQYPNQPTRFGKLLLRL
ENSOANP00000014 YSCLKAIVLFT---S-DACGLSDVAHVESLQEKSQCALEEYVRSQYPNQPTRFGKLLLRL
ENSMEUP00000000 YSCLKAIVLFT---S---------------------------------------------
XP_007060431.2_ YSCLKAIVLFT---S-DACGLSDVAHVESLQEKSQCALEEYVRSQYPNQPTRFGKLLLRL
XP_006270791.1_ YSCLKAIVLFT---S-DACGLSDVAHVESLQEKSQCALEEYVRSQYPNQPTRFGKLLLRL
XP_015273868.1_ YSCLKAIVLFT---S-DACGLSDVAHVESLQEKSQCALEEYVRSQYPNQPTRFGKLLLRL
ENSXETP00000031 YSCLKAIVLFT---S-DACGLSDVAHVESLQEKSQCALEEYVRSQYPNQPTRFGKLLLRL
ENSP00000377721 YSCLKAIVLFT---S-DACGLSDVAHVESLQEKSQCALEEYVRSQYPNQPTRFGKLLLRL
ENSSSCP00000002 YSCLKAIVLFT---S-DACGLSDVAHVESLQEKSQCALEEYVRSQYPNQPTRFGKLLLRL
XP_029109033.1_ YSCMKAVVLFT---P-DACGLSDVAHIESLQEKSQCALEEYVRSQYPNQPSRFGKLLLRL
ENSLACP00000019 YSCLKAIVLFT---S-DACGLSDVAHIESLQEKSQCALEEYVRSQYPNQPSRFGKLLLRL
ENSTRUP00000048 YSCLKAIVLFT---S-DACGLSDAAHIESLQEKSQCALEEYVRSQYPNQPSRFGKLLLRL
ENSXMAP00000019 YSCLKAIVLFT---S-DACGLSDAAHIESLQEKSQCALEEYVRSQYPNQPSRFGKLLLRL
ctg95653_Nr2f2_ YSCLKAIVLFT---S-G----------------RQISIRKY-------------------
ENSCVAP00000023 YSCLKAIVLFT---S-DACGLSDAAHIESLQEKSQCALEEYVRSQYPNQPSRFGKLLLRL
ENSLOCP00000017 YSCLKAIVLFT---S-DACGLSDVAHVESLQEKSQCALEEYVRSQYPNQPTRFGKLLLRL
XP_018594757.1_ YSCLKAIVLFT---T-DACGLSDVAHVESLQEKSQCALEEYVRSQYPNQPTRFGKLLLRL
XP_018619549.2_ YSCLKAIVLFT---S-DACGLSDVAHVESLQEKSQCALEEYVRSQYPNQPTRFGKLLLRL
ENSDARP00000107 YSCLKAIVLFT---S-DACGLSDVAHVESLQEKSQCALEEYVRSQYPNQPTRFGKLLLRL
ENSTRUP00000088 YSCLKAIVLFT---T-DACGLSDVAHVESLQEKSQCALEEYVRSQYPNQPTRFGKLLLRL
ENSXMAP00000014 YSCLKAIVLFT---T-DACGLSDVAHVESLQEKSQCALEEYVRSQYPNQPTRFGKLLLRL
ENSCVAP00000001 YSCLKAIVLFT---T-DACGLSDVAHVESLQEKSQCALEEYVRSQYPNQPTRFGKLLLRL
ENSXCOP00000003 YSCLKAIVLFT---T-DACGLSDVAHVESLQEKSQCALEEYVRSQYPNQPTRFGKLLLRL
ENSNBRP00000027 YSCLKAIVLFT---T-DACGLSDVAHVESLQEKSQCALEEYVRSQYPNQPTRFGKLLLRL
ENSPNAP00000030 YSCMKAIVLFT---T-DACGLSDVAHVESLQEKSQCALEEYVRSQYPNQPTRFGKLLLRL
ENSAMXP00005019 YSCLKAIVLFT---T-DACGLSDVAHIESLQEKSQCALEEYVRSQYPNQPTRFGKLLLRL
ENSIPUP00000007 YSCLKAIVLFT---T-DACGLSDVAHIESLQEKSQCALEEYVRSQYPNQPTRFGKLLLRL
XP_013979582.1_ YSCLKAIVLFT---S-DACGLSDVAHVESLQEKSQCALEEYVRSQYPNQPTRFGKLLLRL
XP_014004594.1_ YSCLKAIVLFT---S-DACGLSDVAHVESLQEKSQCALEEYVRSQYPNQPTRFGKLLLRL
ENSGMOP00000016 YSCLKAIVLFT---SADACGLSDVAHVESLQEKSQCALEEYVRSQYPNQPTRFGKLLLRL
XP_028678282.1_ YSCLKAIVLFT---T-DACGLSDVAHVESLQEKSQCALEEYVRSQYPNQPTRFGKLLLRL
ENSDARP00000010 YSCAKAIVLFT---S-DACGLSDIPHIEGLQEKSQCALEEYVRSQYPNQPTRFGKLLLRL
ENSPNAP00000024 FSCAKAIVLFT---T-DACGLSDVPHIESVQEKSQCALEEYVRSQYPSQPARFGKLLLRL
XP_028660587.1_ VQRIKAIVLFT---S-DACGLSDAAHIESLQEKSQCALEEYVRSQYPNQPSRFGKLLLRL
ENSEBUP00000001 YSCLKAIVLFT---S-DACGLSDTAHVEGLQEKSQCALEEYVRAQYPGQPSRFGRLLLRL
ENSLOCP00000010 YSCLKAIVLFT---S-DAMGLSDVAHVESIQEKSQCALEEYVRNQYPSQPNRFGRLLLRL
ENSDARP00000040 YSCLKSIVLFT---S-DAMGLSDVAHVESIQEKSQCALEEYVRNQYPNQPNRFGRLLLRL
ENSSSAP00000017 YSCLKSIVLFT---S-DAMGLSDVAHVESIQEKSQCALEEYVRNQYPSQPNRFGRLLLRL
ENSSSAP00000095 YSCLKSIVLFT---S-DAMGLSDVAHVESIQEKSQCALEEYVRNQYPSQPNRFGRLLLRL
ENSPNAP00000021 YSCLKSIVLFT---S-DAMGLSDVAHVESIQEKSQCALEEYVRNQYPNQPNRFGRLLLRL
ENSAMXP00005043 YSCLKSIVLFT---S-DAMGLSDVAHVESIQEKSQCALEEYVRNQYPNQPNRFGRLLLRL
ENSIPUP00000009 YSCLKSIVLFT---S-DAMGLSDVAHVESIQEKSQCALEEYVRNQYPNQPNRFGRLLLRL
ENSXMAP00000013 YSCLKSIVLFT---S-DAMGLSDVAHVESIQEKSQCALEEYVRNQYPSQPNRFGRLLLRL
ENSTRUP00000062 YSCLKSIVLFT---S-DAMGLSDVAHVESIQEKSQCALEEYVRNQYPSQPNRFGRLLLRL
XP_018595261.1_ YSCLKAIVLFT---S-DAIGLSDVAHVESVQEKSQCALEEYVHNQYPGQPSRFGRLLLRL
ENSGMOP00000016 YSCLKSIVLF--------------------------------------------------
XP_028649848.1_ YSCLKAIVLFT---S-DAMGLSDVSHVESIQEKSQCALEEYERNQYPSQPNRFGRLLLRL
ENSLACP00000011 YSCLKAIVLFT---P-DAVGVSDLAHVESIQEKSQCALEEYVRNQYPNQPSRFGRLLLRL
ENSXETP00000014 YSCLKAIALFT---P-DAVGLSDIGHVESIQEKSQCALEEYVRNQYPNQPTRFGRLLLRL
XP_019342006.1_ YSCLKAIALFT---P-DAMGLADLGHVESVQEKSQCALEEYVRTQYPSQPSRFGRLLLRL
XP_037739369.1_ YSCLKAIALFT---P-DAVGLSDLGPVESIQEKSQCALEEYVRNQYPNQPSRFGRLLLRM
XP_015270008.1_ YACLKALALFT---P-DAVGLTDWCHVESVQEKSQCALEEYVRNQYPNQPSRFGRLLLRM
XP_014681927.1_ YSCLKAVVLFT---T-DACGLSDQAHIESLQEKSQCALEEYCRTQYPNQPTRFGKLLLRL
NP_001158369.1_ YSCLKAIVLFT---S-DACGLSDAAHIENLQEKSQCALEEYVRSQYPNQPNRFGKLLLRL
XP_014032261.1_ YSCIKAIVLFT---S-DACGLSDVTHVDDLQEKSQCALDGYIRNQYPNQPNRFGKLLLRL
XP_041037625.1_ FSCLKAIVLFT---S-DACGLSDPSQVESLQEKCQCALEDYSHNQYPNQPNRFGKLLLRL
XP_020380563.1_ YSCLKAIVLFT---S-DACGLSDPTHVENLQEKCQCALEDYTRNQYPNQPNRFGKLLLRL
AGAP002544-PA.3 YSCLKAIVLFT---T-DACGLSDVAHIESLQEKSQCALEEYCRSQYPNQPTRFGKLLLRL
XP_032829568.1_ YSCLKAIVLFT---S-DACGLSDTAHVESLQEKSQCALEEYVRTQYPSQPTRFGKLLLRL
XP_007896989.1_ YSCLKAIALYT---P-DASGLSEPAHIESLQEKVQESLAEYVRSQYPPQPQRFGKLLLRL
ctg23986_Nr2f6_ YSCLKAIALYT---P-DASGLSEPAHIESLQEKVQESLAEYVRCQYPPQPQRFGKLLLRL
XP_041061550.1_ YSCLKAIALYT---P-DASGLSEPAHIESLQEKVQESLAEYVRCQYPPQPQRFGKLLLRL
ctg24393_Nr2f6_ YSCLKAIALYT---P-DASGLSEPAHVESLQEKVQECLAEYVRCQYPPQPQRFGKLLLRL
ENSLOCP00000003 YSCLKAIALFS---P-DACGLTDPAHVESLQEKAQVALTEYERAQYPGQPQRFGRLLLRL
XP_028672412.1_ YSCLKAIALFS---P-DACGLTDPAHVESLQEKAQVALTEYVRSQYPGQPQRFGRLLLRL
XP_018601468.1_ YSCLKAIALFS---P-DACGLTDPVHVESLQEKAQVALTEYERLQYPGQPQRFGRLLLRL
ENSDARP00000009 YSCLKAIALFS---P-DACGLTDPAHVESLQEKAQVALTEYERMQYPGQPQRFGRLLLRL
XP_014045477.1_ YSCLKAIVLFS---P-DACGLTDPVHVESLQEKAQVALTEYERMQYPGQPQRFGRLLLRL
XP_013995327.1_ YSCLKAIVLFS---P-DACGLTDPAHVESLQEKAQVALTEYERMQYPGQPQRFGRLLLRL
ENSTRUP00000050 YSCLKAIALFS---P-DACGLTDPVHVESLQEKAQVALTEYERMQYPSQPQRFGRLLLRL
ENSXMAP00000015 YSCLKAIALFS---P-DACGLTDSVHVESLQEKAQVALTEYERMQYPSQPQRFGRLLLRL
ENSNBRP00000001 YSCLKAIALFS---P-DACGLTDPVHVESLQEKAQVALTEYERMQYPSQPQRFGRLLLRL
ENSGMOP00000011 YSCLKAIAIFS---P-DACGLTDPAHVESLQEKAQVALTEYERMQYPNQPQRFGRLLLRL
XP_013979062.1_ YSCLKAIALLS---P-DACGLTDPVHVESLQEKAQVALMEYERMQYPGQPQRFGRLLLRL
ENSDARP00000002 YSCLKAIALFS---P-DACGLSDPAHVESLQEKAQVALTEYERMQYPGQPQRFGRLLLRL
ENSPNAP00000017 YSCLKAIALFS---P-DACGLTDPAHVESLQEKAQVALTEYERMQYPTQPQRFGRLLLRL
ENSAMXP00005048 YSCLKAIALFS---P-DACGLTDPAHVESLQEKAQVALTEYERMQYPTQPQRFGRLLLRL
ENSIPUP00000010 YSCLKAIALFS---P-DACGLTDPAHVESLQEKAQVALTEYERMQYPTQPQRFGRLLLRL
ENSTRUP00000010 YSCLKAIALFS---P-DACGLTDPAHVESLQEKAQVALTEYERIQYPSQPQRFGRLLLRL
ENSXMAP00000029 YSCLKAIALFS---P-DACGLSDPAHVESLQEKAQVALTEYERLTYPSQPQRFGRLLLRL
ENSCVAP00000018 YSCLKAIALFS---P-DACGLSDPAHVESLQEKAQVALTEYERLTYPSQPQRFGRLLLRL
ENSLACP00000012 YSCLKAIALFT---P-DACGLSDPAHVESLQEKAQVALTEYVRSQYPSQPQRFGRLLLRL
ENSXETP00000041 YACLKAIALFT---S-DACGLTDPAHVESLQEKAQVALTEYVRAQYPSQPQRFGRLLLRL
ENSGALP00000044 YSCLKAIALFT---P-DACGLSDPAHVEGLQEKAQVALTEYVRSQYPSQPQRFGRLLLRL
ENSPSIP00000015 YSCLKAIALFT---P-DACGLSDPAHVESLQEKAQVALTEYVRAQYPSQPQRFGRLLLRL
XP_007072117.1_ YSCLKAIALFT---P-DACGLSDPAHVESLQEKAQVALTEYVRAQYPSQPQRFGRLLLRL
XP_014459987.1_ YSCLKAIALFT---P-DACGLSDPVHVESLQEKAQVALTEYVRAQYPSQPQRFGRLLLRL
XP_015262308.1_ YSCLKAIALFT---P-DACGLSDPAHVESLQEKAQVALTEYVRSQYPSQPQRFGRLLLRL
ENSOANP00000016 YSCLKAIALFT---P-DACGLSDPAHVESLQEKAQVALTEYVRAQYPSQPQRFGRLLLRL
ENSMEUP00000012 YSCLKAIALFT---P-DACGLSDPAHVESLQEKAQVALTEYVRAQYPSQPQRFGRLLLRL
ENSP00000291442 YGCLKAIALFT---P-DACGLSDPAHVESLQEKAQVALTEYVRAQYPSQPQRFGRLLLRL
ENSSSCP00000014 YGCLKAIALFT---P-DACGLSDPAHVESLQEKAQVALTEYVRAQYPSQPQRFGRLLLRL
ENSMUSP00000002 YGCLKAIALFT---P-DACGLSDPAHVESLQEKAQVALTEYVRAQYPSQPQRFGRLLLRL
XP_018586811.1_ YSCLKAIALFS---P-DACGLTDPTQVENLQEKAQVALTEYERLQYPGQPQRFGRLLLRL
ENSXCOP00000026 YSCLKAIALFS---P-DACGLTDSVHVESLQEKAQVALTEYERMQYPSQPQRFGRLLLRL
ENSNBRP00000028 YSCLKAIALFS---P-DACGLTDPAHVESLQEKAQVALTEYERLQYPNQPQRFGRLLLRL
XP_030832791.1_ YSCIKAIVLFT---S-DACGLSDAAHIEALQEKSQCALEEYVRSQYPNQPNRFGKLLLRL
ENSPSIP00000011 YSCLKAIVLFT---S-DACGLSDAAHIESLQEKSQCALEEYVRSQYPNQPSRFGKLLLRL
KH.L17.15_Nr2f1 YSCLKAIVLFT---A-DSHGLSDMTHIESVQEKSQCALEEYVRHQYPNQPSRFGKLLLRL
LotgiP126514_Nr YSCLKAIALFS---S-DSRSLSDINQIESLQERSQCALEEYVRSQYPNQPTRFGKLLLRL
ENSFALP00000009 YSCLKAIALFT---P-DACGLSDTAHVEGHSPITPEILGGGGGGGGGGGGGGFGRLLLRL
ENSXCOP00000011 YSCLKAIALFS---P----GTSELIQMKKLFYVKNIIL-------FQHQQNNFKKCY--L
ENSXCOP00000005 YSCLKSIVLFT---S-DAMGLSDVAHVESIQEKSQCALEEYVRNQYPSQPNRFGRLLLRL
XP_029186102.1_ FCCLKAIILFN---P-DSQGLSSYAHVEGLQERSQCALEDYIRTQYPNQPTRFGKLLLRL
XP_032239605.1_ FACLKAIVLFN---P-DSQGLSEPAQVENLQDRTQSALEDYIRTQYPNQTTRFGKLLLRL
XP_029186447.1_ HFHIKCVVLFR---T-DGSPITQPQQIEVLQDTSQSSLEQYIRTQRSNQPTRFGKLLLML
XP_001634378.2_ HFHLKCIVLFR---A-DGSLINQPRQVEVLQDTSQSSLEQYIRSQYPSQPTRFGKLLLML
XP_001636010.1_ YACLKTIILFS---P-DASEGPFVQEFESLQELVLSALDRFCRARFPEEPSRYGKVLLKL
                    * : :                                                   

XP_002109806.1_ LMLRSISSKVIEEIFF------TSVL---CRRSIDIF---------------LCEA----
XP_029186020.1_ PSLRSINSSIVEQLFF------VRLV---GKTPIDTL---------------LRDM----
XP_032233936.1_ PSLRSISSSVVEQLFF------VRLV---GKTPIETL---------------LRDM----
NP_001262499.1_ PSLRTVSSQVIEQLFF------VRLV---GKTPIETL---------------IRDM----
CapteP171549_Nr PSLRSVSAQVIEQLFF------VRLV---GKTPIETL---------------IRDM----
g9418.t1_Nr2f1/ PSLRTVSAQVIEQLFF------VRLV---GKTPIETL---------------IRDM----
XP_019624146.1_ PSLRTVSSSVIEQLFF------VRLV---GKTPIETL---------------IRDM----
XP_032809125.1_ PSLRTVSSSVIEQLFF------VRLV---GKTPIETL---------------IRDM----
ENSEBUP00000011 PSLRTVSSSVIEQLFF------VRLV---GKTPIETL---------------IRDM----
XP_032824766.1_ PSLRTVSSSVIEQLFF------VRLV---GKTPIETL---------------IRDM----
XP_007891254.1_ PSLRTVSSSVIEQLFF------VRLV---GKTPIETL---------------IRDM----
ctg66070_Nr2f1_ PSLRTVSSSVIEQLFF------VRLV---GKTPIETL---------------IRDM----
ENSGALP00000033 PSLRTVSSSVIEQLFF------VRLV---GKTPIETL---------------IRDM----
ENSMEUP00000002 PSLRTVSSSVIEQLFF------VRLV---GKTPIETL---------------IRDM----
XP_006264114.1_ PSLRTVSSSVIEQLFF------VRLV---GKTPIETL---------------IRDM----
XP_037759164.1_ PSLRTVSSSVIEQLFF------VRLV---GKTPIETL---------------IRDM----
ENSOANP00000038 PSLRTVSSSVIEQLFF------VRLV---GKTPIETL---------------IRDM----
ENSP00000495420 PSLRTVSSSVIEQLFF------VRLV---GKTPIETL---------------IRDM----
ENSMUSP00000089 PSLRTVSSSVIEQLFF------VRLV---GKTPIETL---------------IRDM----
ENSXETP00000006 PSLRTVSSSVIEQLFF------VRLV---GKTPIETL---------------IRDM----
ENSDARP00000116 PSLRTVSSSVIEQLFF------VRLV---GKTPIETL---------------IRDM----
ENSPNAP00000036 PSLRTVSSSVIEQLFF------VRLV---GKTPIETL---------------IRDM----
ENSAMXP00005017 PSLRTVSSSVIEQLFF------VRLV---GKTPIETL---------------IRDM----
ENSGMOP00000000 PSLRTVSSSVIEQLFF------VRLV---GKTPIETL---------------IRDM----
ENSIPUP00000026 PSLRTVSSSVIEQLFF------VRLV---GKTPIETL---------------IRDM----
ENSNBRP00000001 PSLRTVSSSVIEQLFF------VRLV---GKTPIETL---------------IRDM----
XP_029115375.1_ PSLRTVSSSVIEQLFF------VRLV---GKTPIETL---------------IRDM----
XP_014027894.1_ PSLRTVSSSVIEQLFF------VRLV---GKTPIETL---------------IRDM----
XP_014016366.1_ PSLRTVSSSVIEQLFF------VRLV---GKTPIETL---------------IRDM----
ENSLOCP00000001 PSLRTVSSSVIEQLFF------VRLV---GKTPIETL---------------IRDM----
ENSFALP00000009 PSLRTVSSSVIEQLFF------VRLC---S------------------------------
ENSSSCP00000015 PSLRTVSSSVIEQLFF------VRLC---S------------------------------
ctg17543_Nr2f1_ PSLRTVSSSVIEQLFF------VRLV---GKTPIETL---------------IRDM----
XP_041042847.1_ PSLRTVSSSVIEQLFF------VRLV---GKTPIETL---------------IRDM----
XP_020392814.1_ PSLRTVSSSVIEQLFF------VRLV---GKTPIETL---------------IRDM----
XP_015282619.1_ PSLRTVSSSVIEQLFF------VRLV---GKTPIETL---------------IRDM----
XP_007905008.1_ PSLRTVSSSVIEQLFF------VRLV---GKTPIETL---------------IRDM----
ctg62759_Nr2f2_ PSLRTVSSSVIEQLFF------VRLV---GKTPIETL---------------IRDM----
XP_041030925.1_ PSLRTVSSSVIEQLFF------VRLV---GKTPIETL---------------IRDM----
XP_020382960.1_ PSLRTVSSSVIEQLFF------VRLV---GKTPIETL---------------IRDM----
ENSLACP00000009 PSLRTVSSSVIEQLFF------VRLV---GKTPIETL---------------IRDM----
ENSEBUP00000018 PSLRTVSSSVIEQLFF------VRLV---GKTPIETL---------------IRDM----
ENSGALP00000073 PSLRTVSSSVIEQLFF------VRLV---GKTPIETL---------------IRDM----
ENSMUSP00000086 PSLRTVSSSVIEQLFF------VRLV---GKTPIETL---------------IRDM----
ENSPSIP00000019 PSLRTVSSSVIEQLFF------VRLV----------------------------------
ENSFALP00000010 PSLRTVSSSVIEQLFF------VRLV---GKTPIETL---------------IRDM----
ENSOANP00000014 PSLRTVSSSVIEQLFF------VRLI---SDV----------------------------
ENSMEUP00000000 ------------------------------------------------------------
XP_007060431.2_ PSLRTVSSSVIEQLFF------VRLV---GKTPIETL---------------IRDM----
XP_006270791.1_ PSLRTVSSSVIEQLFF------VRLV---GKTPIETL---------------IRDM----
XP_015273868.1_ PSLRTVSSSVIEQLFF------VRLV---GKTPIETL---------------IRDM----
ENSXETP00000031 PSLRTVSSSVIEQLFF------VRLV---GKTPIETL---------------IRDM----
ENSP00000377721 PSLRTVSSSVIEQLFF------VRLV---GKTPIETL---------------IRDM----
ENSSSCP00000002 PSLRTVSSSVIEQLFF------VRLV---GKTPIETL---------------IRDM----
XP_029109033.1_ PSLRTVSSSVIEQLFF------VRLV---GKTPIETL---------------IRDM----
ENSLACP00000019 PSLRTVSSSVIEQLFF------VRLN---LPSSLEQW---------------IKSKTTGY
ENSTRUP00000048 PSLRTVSSSVIEQLFF------VRLQ--------QTD---------------LRDI----
ENSXMAP00000019 PSLRTVSSSVIEQLFF------VRLQKQQNETDLQDV---------------FTDI----
ctg95653_Nr2f2_ -----------------------------G------------------------------
ENSCVAP00000023 PSLRTVSSSVIEQLFF------VRLG---AAACCDSMGVLFCLLLLLRTQGFIEELEDGF
ENSLOCP00000017 PSLRTVSSSVIEQLFF------VRLV---GKTPIETL---------------IRDM----
XP_018594757.1_ PSLRTVSSSVIEQLFF------VRLV---GKTPIETL---------------IRDM----
XP_018619549.2_ PSLRTVSSSVIEQLFF------VRLV---GKTPIETL---------------IRDM----
ENSDARP00000107 PSLRTVSSSVIEQLFF------VRLV---GKTPIETL---------------IRDM----
ENSTRUP00000088 PSLRTVSSSVIEQLFF------VRLV---GKTPIETL---------------IRDM----
ENSXMAP00000014 PSLRTVSSSVIEQLFF------VRLV---GKTPIETL---------------IRDM----
ENSCVAP00000001 PSLRTVSSSVIEQLFF------VRLV---GKTPIETL---------------IRDM----
ENSXCOP00000003 PSLRTVSSSVIEQLFF------VRLV---GKTPIETL---------------IRDM----
ENSNBRP00000027 PSLRTVSSSVIEQLFF------VRLV---GKTPIETL---------------IRDM----
ENSPNAP00000030 PSLRTVSSSVIEQLFF------VRLV---GKTPIETL---------------IRDM----
ENSAMXP00005019 PSLRTVSSSVIEQLFF------VRLV---GKTPIETL---------------IRDM----
ENSIPUP00000007 PSLRTVSSSVIEQLFF------VRLV---GKTPIETL---------------IRDM----
XP_013979582.1_ PSLRTVSSSVIEQLFF------VRLV---GKTPIETL---------------IRDM----
XP_014004594.1_ PSLRTVSSSVIEQLFF------VRLV---GKTPIETL---------------IRDM----
ENSGMOP00000016 PSLRTVSSSVIEQLFF------VRLV---GKTPIETL---------------IRDM----
XP_028678282.1_ PSLRTVSSSVIEQLFF------VRLV---GKTPIETL---------------IRDM----
ENSDARP00000010 PALRMVSSSVIEQLFF------VRLV---GKTPIETL---------------IRDM----
ENSPNAP00000024 PALRMVSSSVIEQLFF------VRLV---GKTPIETL---------------IRDM----
XP_028660587.1_ PSLRTVSSSVIEQLFF------VRLV---GKTPIETL---------------IRDM----
ENSEBUP00000001 PSLRSVSSSVIEQLFF------VRLV---GKTPIETL---------------IRDM----
ENSLOCP00000010 PSLRIVSSPVIEQLFF------VRLV---GKTPIETL---------------LRDM----
ENSDARP00000040 PSLRIVSSPVIEQLFF------VRLV---GKTPIETL---------------LRDM----
ENSSSAP00000017 PSLRIVSSPVIEQLFF------VRLV---GKTPIETL---------------LRDM----
ENSSSAP00000095 PSLRIVSSPVIEQLFF------VRLV---GKTPIETL---------------LRDM----
ENSPNAP00000021 PSLRIVSSPVIEQLFF------VRLV---GKTPIETL---------------LRDM----
ENSAMXP00005043 PSLRIVSSPVIEQLFF------VRLV---GKTPIETL---------------LRDM----
ENSIPUP00000009 PSLRIVSSPVIEQLFF------VRLV---GKTPIETL---------------LRDM----
ENSXMAP00000013 PSLRIVSSPVIEQLFF------VRLV---GKTPIETL---------------LRDM----
ENSTRUP00000062 PSLRIVSSPVIEQLFF------VRLV---GKTPIETL---------------LRDM----
XP_018595261.1_ PSLRVVSSPVIEQLFF------VRLV---GKTPIETL---------------LRDM----
ENSGMOP00000016 ------------------------------------------------------------
XP_028649848.1_ PSLRIVSSPVIEQLFF------VRLV---GKTPIETL---------------LRDM----
ENSLACP00000011 PSLRIVSSPIIEQLFF------VRLV---GKTPIETL---------------IRDM----
ENSXETP00000014 PSLRIVSAPVIEQLFF------VRLV---GKTPIETL---------------IRDM----
XP_019342006.1_ PSLRIVSAPVIEQLFF------VRLV---GKTPIETL---------------IRDM----
XP_037739369.1_ PSLRIVSAPVIEQLFF------VRLV---GKTPIETL---------------IRDM----
XP_015270008.1_ PSLRIVSAPVIEQLFF------VRLV---GKTPIETL---------------IRDM----
XP_014681927.1_ PSLRTVSSSVIEQLFF------VRLV---GKTPIETL---------------IRDM----
NP_001158369.1_ PSLRTVSSQVIEQLFF------VRLV---GKTPIETL---------------IRDM----
XP_014032261.1_ PSLRTVSSSVIEQLFF------IRLV---GKTPIETL---------------IRDM----
XP_041037625.1_ PSLRVVSSPIIEQLFF------VRLV---GKTPIETL---------------IRDM----
XP_020380563.1_ PSLRVVSSPVIEQLFF------VRLV---GKTPIETL---------------IRDM----
AGAP002544-PA.3 PSLRTVSSQVIEQLFF------VRLV---GKTPIETL---------------IRDM----
XP_032829568.1_ PSLRTVSSAVIEQLFF------VRLV---GKTPIETL---------------IRDM----
XP_007896989.1_ PALRAVPASLIGQLFF------MRLV---GKTPIETL---------------IRDM----
ctg23986_Nr2f6_ PALRAVPASLIGQLFF------MRLV---GKTPIETL---------------IRDM----
XP_041061550.1_ PALRAVPASLIGQLFF------MRLV---GKTPIETL---------------IRDM----
ctg24393_Nr2f6_ PALRAVSASLIGQLFF------MRLV---GKTPIETL---------------IRDM----
ENSLOCP00000003 PALRAVPASLISQLFF------MRLV---GKTPIETL---------------IRDM----
XP_028672412.1_ PALRAVPASLISQLFF------MRLV---GKTPIETL---------------IRDM----
XP_018601468.1_ PALRAVPSSLISQLFF------MRLV---GKTPIETL---------------IRDM----
ENSDARP00000009 PALRAVPASLISQLFF------MRLV---GKTPIETL---------------IRDM----
XP_014045477.1_ PALRAVPANLISQLFF------MRLV---GKTPIETL---------------IRDM----
XP_013995327.1_ PALRAVPANLISQLFF------MRLV---GKTPIETL---------------IRDM----
ENSTRUP00000050 PALRAVPASLISQLFF------MRLV---GKTPIETL---------------IRDM----
ENSXMAP00000015 PALRAVPASLISQLFF------MRLV---GKTPIETL---------------IRDM----
ENSNBRP00000001 PALRAVPASLISQLFF------MRLI---GKTPIETL---------------IRDM----
ENSGMOP00000011 PALRAVPASLISQLFF------MRLV---GKTPIETL---------------IRD-----
XP_013979062.1_ PALRAVPANLISQLFF------MRLV---GKTPIETL---------------IRDM----
ENSDARP00000002 PALRAVPANLISQLFF------MRLV---GKTPIETL---------------IRDM----
ENSPNAP00000017 PSLRAVPANLISQLFF------MRLV---GKTPIETL---------------IRDM----
ENSAMXP00005048 PSLRAVPANLISQLFF------MRLV---GKTPIETL---------------IRDM----
ENSIPUP00000010 PSLRAVPANLISQLFF------MRLV---GKTPIETL---------------IRDM----
ENSTRUP00000010 PALRAVPANLISQLFF------MRLV---GKTPIETL---------------IRDM----
ENSXMAP00000029 PALRAVPANLISQLFF------MRLV---GKTPIETL---------------IRDM----
ENSCVAP00000018 PALRAVPANLISQLFF------MRLV---GKTPIETL---------------IRDM----
ENSLACP00000012 PALRAVPASLISQLFF------MRLV---GKTPIETL---------------IRDM----
ENSXETP00000041 PALRAVPASLISQLFF------MRLV---GKTPIETL---------------IRDM----
ENSGALP00000044 PALRAVPAALISQLFF------MRLV---GKTPIETL---------------IRDM----
ENSPSIP00000015 PALRAVPASLISQLFF------MRLV---GKTPIETL---------------IRDM----
XP_007072117.1_ PALRAVPASLISQLFF------MRLV---GKTPIETL---------------IRDM----
XP_014459987.1_ PALRAVPASLISQLFF------MRLV---GKTPIETL---------------IRDM----
XP_015262308.1_ PALRAVPASLISQLFF------MRLV---GKTPIETL---------------IRDM----
ENSOANP00000016 PALRAVPASLISQLFF------MRLV---GKTPIETL---------------IRDM----
ENSMEUP00000012 PALRAVPAALISQLFF------MRLV---GKTPIETL---------------IRDM----
ENSP00000291442 PALRAVPASLISQLFF------MRLV---GKTPIETL---------------IRDM----
ENSSSCP00000014 PALRAVPASLISQLFF------MRLV---GKTPIETL---------------IRDM----
ENSMUSP00000002 PALRAVPASLISQLFF------MRLV---GKTPIETL---------------IRDM----
XP_018586811.1_ PALRAVPANLISELFF------VRLV---GKTPIETL---------------IRDM----
ENSXCOP00000026 PALRAVPASLISQLFF------MRLV---GKTPIETL---------------IRDM----
ENSNBRP00000028 PALRAVPANLISQLFF------MRLV---GKTPIETL---------------IRDM----
XP_030832791.1_ PSLRTVSSHVIEQLFF------VRLV---GKTPIETL---------------IRDM----
ENSPSIP00000011 PSLRTVSSSVIEQLFF------VRLV---GKTPIETL---------------IRDM----
KH.L17.15_Nr2f1 PSLRTVSASAIEQLFF------VRLV---GKTPIETL---------------IRDM----
LotgiP126514_Nr PSLRAINSHVIEQLFF------VRLV---GKTHIETL---------------IRDI----
ENSFALP00000009 PALRAVPASLISQLFF------MRLV---GKTPIETL---------------IRDM----
ENSXCOP00000011 GSLRFCVSVFSNKLFSDFLHYGCMMS---GRHELEII---------------KHNI----
ENSXCOP00000005 PSLRIVSSPVIEQLFF------VRLV---GKTPIETL---------------LRDM----
XP_029186102.1_ PSLRLIRPGTVEVLFF------PPVG---LGSTVESA---------------VNEM----
XP_032239605.1_ PALRLLRPVSVENLFF------SRLS---MGNTVDSL---------------LNDM----
XP_029186447.1_ SSLRKVEPTVIEQLFF------AEVL---RGASMGDV---------------LKKM----
XP_001634378.2_ SSLRKVESTVIEQLFF------ADVL---RGASMGEV---------------LKKM----
XP_001636010.1_ MSLKSVIAEDIETLVF------SKLF---PHSSVSGI---------------IRNH----
                                                                            

XP_002109806.1_ ----MESV--------KR--------A---------------------------------
XP_029186020.1_ ----LLSG--------TP--------TSWP-----------------------Y-LP-CS
XP_032233936.1_ ----LLSG--------TP--------TTWP-----------------------Y-LP-CS
NP_001262499.1_ ----LLSG--------NS--------FSWP-----------------------Y-LPSMX
CapteP171549_Nr ----LLSG--------GS--------FNWP-----------------------Y-MP-IQ
g9418.t1_Nr2f1/ ----LLSG--------GS--------FNWP-----------------------Y-MA-IQ
XP_019624146.1_ ----LLSG--------SS--------FNWP-----------------------Y-MS-IQ
XP_032809125.1_ ----LLSG--------SS--------FNWP-----------------------Y-MP-IQ
ENSEBUP00000011 ----LLSG--------SS--------FNWP-----------------------Y-MP-IQ
XP_032824766.1_ ----LLSG--------SS--------FNWP-----------------------Y-MP-IQ
XP_007891254.1_ ----LLSG--------SS--------FNWP-----------------------Y-MS-IQ
ctg66070_Nr2f1_ ----LLSG--------SS--------FNWP-----------------------Y-MS-IQ
ENSGALP00000033 ----LLSG--------SS--------FNWP-----------------------Y-MS-IQ
ENSMEUP00000002 ----LLSG--------SS--------FNWP-----------------------Y-MS-IQ
XP_006264114.1_ ----LLSG--------SS--------FNWP-----------------------Y-MS-IQ
XP_037759164.1_ ----LLSG--------SS--------FNWP-----------------------Y-MS-IQ
ENSOANP00000038 ----LLSG--------SS--------FNWP-----------------------Y-MS-IQ
ENSP00000495420 ----LLSG--------SS--------FNWP-----------------------Y-MS-IQ
ENSMUSP00000089 ----LLSG--------SS--------FNWP-----------------------Y-MS-IQ
ENSXETP00000006 ----LLSG--------SS--------FNWP-----------------------Y-MP-IQ
ENSDARP00000116 ----LLSG--------SS--------FNWP-----------------------Y-MS-IQ
ENSPNAP00000036 ----LLSG--------SS--------FNWP-----------------------Y-MS-IQ
ENSAMXP00005017 ----LLSG--------SS--------FNWP-----------------------Y-MS-IQ
ENSGMOP00000000 ----LLSG--------SS--------FNWP-----------------------Y-MS-IQ
ENSIPUP00000026 ----LLSG--------SS--------FNWP-----------------------Y-MS-IQ
ENSNBRP00000001 ----LLSG--------SS--------FNWP-----------------------Y-MS-IQ
XP_029115375.1_ ----LLSG--------SS--------FNWP-----------------------Y-MS-IQ
XP_014027894.1_ ----LLSG--------SS--------FNWP-----------------------Y-MS-IQ
XP_014016366.1_ ----LLSG--------SS--------FNWP-----------------------Y-MS-IQ
ENSLOCP00000001 ----LLSG--------SS--------FNWP-----------------------Y-MS-IQ
ENSFALP00000009 ------------------------------------------------------------
ENSSSCP00000015 ------------------------------------------------------------
ctg17543_Nr2f1_ ----LLSG--------SS--------FNWP-----------------------Y-MS-IQ
XP_041042847.1_ ----LLSG--------SS--------FNWP-----------------------Y-MS-IQ
XP_020392814.1_ ----LLSG--------SS--------FNWP-----------------------Y-MS-IQ
XP_015282619.1_ ----LLSG--------SS--------FNWP-----------------------Y-MS-IQ
XP_007905008.1_ ----LLSG--------SS--------FNWP-----------------------Y-MS-IQ
ctg62759_Nr2f2_ ----LLSG--------SS--------FNWP-----------------------Y-MS-IQ
XP_041030925.1_ ----LLSG--------SS--------FNWP-----------------------Y-MS-IQ
XP_020382960.1_ ----LLSG--------SS--------FNWP-----------------------Y-MS-IQ
ENSLACP00000009 ----LLSG--------SS--------FNWP-----------------------Y-MS-IQ
ENSEBUP00000018 ----LLSG--------SS--------FNWP-----------------------Y-MS-IQ
ENSGALP00000073 ----LLSG--------SS--------FNWP-----------------------Y-MS-IQ
ENSMUSP00000086 ----LLSG--------SS--------FNWP-----------------------Y-MA-IQ
ENSPSIP00000019 -----------------------------------------------------F------
ENSFALP00000010 ----LLSG--------SS--------FNWP-----------------------Y-MS-IQ
ENSOANP00000014 -------------------------------------------------------ME-NQ
ENSMEUP00000000 ------------------------------------------------------------
XP_007060431.2_ ----LLSG--------SS--------FNWP-----------------------Y-MS-IQ
XP_006270791.1_ ----LLSG--------SS--------FNWP-----------------------Y-MS-IQ
XP_015273868.1_ ----LLSG--------SS--------FNWP-----------------------Y-MA-IQ
ENSXETP00000031 ----LLSG--------SS--------FNWP-----------------------Y-MS-IQ
ENSP00000377721 ----LLSG--------SS--------FNWP-----------------------Y-MA-IQ
ENSSSCP00000002 ----LLSG--------SS--------FNWP-----------------------Y-MA-IQ
XP_029109033.1_ ----LLSG--------SS--------FNWP-----------------------Y-MS-IQ
ENSLACP00000019 KISPVVRGAYLRETRLTA--------VSDP-----------------------F-VL-IY
ENSTRUP00000048 ----FTER--------TSGAPS----PPGP------------------------------
ENSXMAP00000019 ----FTPS--------GA--------HPSPLHPSPLHSFPRTTSVCGV----DH-QS-KE
ctg95653_Nr2f2_ ------------------------------------------------------------
ENSCVAP00000023 K---THPG----DQR-SS--------------------------TC-------S-FS-LN
ENSLOCP00000017 ----LLSG--------SS--------FNWP-----------------------Y-MS-IQ
XP_018594757.1_ ----LLSG--------SS--------FNWP-----------------------Y-MS-IQ
XP_018619549.2_ ----LLSG--------SS--------FNWP-----------------------Y-MP-IQ
ENSDARP00000107 ----LLSG--------SS--------FNWP-----------------------Y-MS-IQ
ENSTRUP00000088 ----LLSG--------SS--------FNWP-----------------------Y-MS-IQ
ENSXMAP00000014 ----LLSG--------SS--------FNWP-----------------------Y-MS-IQ
ENSCVAP00000001 ----LLSG--------SS--------FNWP-----------------------Y-MS-IQ
ENSXCOP00000003 ----LLSG--------SS--------FNWP-----------------------Y-MS-IQ
ENSNBRP00000027 ----LLSG--------SS--------FNWP-----------------------Y-MP-IQ
ENSPNAP00000030 ----LLSG--------SS--------FNWP-----------------------Y-MP-IQ
ENSAMXP00005019 ----LLSG--------SS--------FNWP-----------------------Y-MS-IQ
ENSIPUP00000007 ----LLSG--------SS--------FNWP-----------------------Y-MS-IQ
XP_013979582.1_ ----LLSG--------SS--------FNWP-----------------------Y-MS-IQ
XP_014004594.1_ ----LLSG--------SS--------FNWP-----------------------Y-MS-IQ
ENSGMOP00000016 ----LLSG--------SS--------FNWP-----------------------Y-MS-IQ
XP_028678282.1_ ----LLSG--------SS--------FNWP-----------------------Y-MS-IQ
ENSDARP00000010 ----LLSG--------SS--------FNWP-----------------------Y-MP-IQ
ENSPNAP00000024 ----LLTG--------SS--------YNWP-----------------------Y-MA-IQ
XP_028660587.1_ ----LLSG--------SS--------FNWP-----------------------Y-MS-IQ
ENSEBUP00000001 ----LLSG--------SS--------FSWP-----------------------Y-MS-IQ
ENSLOCP00000010 ----LLSG--------SS--------YNWP-----------------------Y-MP-VQ
ENSDARP00000040 ----LLSG--------SS--------YNWP-----------------------Y-MP-VQ
ENSSSAP00000017 ----LLSG--------SS--------YNWP-----------------------Y-MP-VQ
ENSSSAP00000095 ----LLSG--------SS--------YNWP-----------------------Y-MP-VQ
ENSPNAP00000021 ----LLSG--------SS--------YNWP-----------------------Y-MP-VQ
ENSAMXP00005043 ----LLSG--------SS--------YNWP-----------------------Y-MP-VQ
ENSIPUP00000009 ----LLSG--------SS--------YNWP-----------------------Y-MP-VQ
ENSXMAP00000013 ----LLSG--------SS--------YNWP-----------------------Y-MPTVQ
ENSTRUP00000062 ----LLSG--------SS--------YNWP-----------------------Y-MPAVQ
XP_018595261.1_ ----LLSG--------SS--------YNWP-----------------------Y-VP-VQ
ENSGMOP00000016 ------------------------------------------------------------
XP_028649848.1_ ----LLSG--------SS--------FNWP-----------------------Y-IP-MQ
ENSLACP00000011 ----LLSG--------SS--------LNWP-----------------------Y-MA-MQ
ENSXETP00000014 ----LLSG--------SS--------FNWP-----------------------Y-MP-MQ
XP_019342006.1_ ----LLSG--------SS--------FNWP-----------------------Y-IP-MQ
XP_037739369.1_ ----LLSG--------SS--------FNWP-----------------------Y-IP-MQ
XP_015270008.1_ ----LLSG--------SS--------FSWP-----------------------Y-IP-MQ
XP_014681927.1_ ----LLSG--------SS--------FNWP-----------------------Y-MA-IQ
NP_001158369.1_ ----LLSG--------SS--------FNWP-----------------------Y-MA-IQ
XP_014032261.1_ ----LLSG--------SS--------FNWP-----------------------Y-MS-MQ
XP_041037625.1_ ----LLSG--------SS--------FSWP-----------------------Y-LP-VQ
XP_020380563.1_ ----LLSG--------AS--------FTWP-----------------------Y-IP-IQ
AGAP002544-PA.3 ----LLSG--------SS--------FSWP-----------------------Y-LP-SM
XP_032829568.1_ ----LLSG--------SS--------FNWP-----------------------Y-MS-IQ
XP_007896989.1_ ----LLSG--------GS--------FNWP-----------------------Y-MS-AQ
ctg23986_Nr2f6_ ----LLSG--------GS--------FNWP-----------------------Y-MP-TQ
XP_041061550.1_ ----LLSG--------GS--------FNWP-----------------------Y-MP-TQ
ctg24393_Nr2f6_ ----LLSG--------GS--------FNWP-----------------------Y-MP-TQ
ENSLOCP00000003 ----QLSG--------SS--------ISWP-----------------------Y-VP-GQ
XP_028672412.1_ ----QLSG--------SS--------ISWP-----------------------Y-VS-GQ
XP_018601468.1_ ----QLSG--------SS--------ISWP-----------------------Y-VP-GQ
ENSDARP00000009 ----QLSG--------SS--------ISWP-----------------------Y-AP-GQ
XP_014045477.1_ ----QLSG--------SS--------ISWP-----------------------Y-VP-GQ
XP_013995327.1_ ----QLSG--------SS--------ISWP-----------------------Y-VP-GQ
ENSTRUP00000050 ----QLSG--------SS--------ISWP-----------------------Y-VP-GQ
ENSXMAP00000015 ----QLSG--------SS--------ISWP-----------------------Y-VP-GQ
ENSNBRP00000001 ----QLSG--------NS--------ISWP-----------------------Y-VP-GQ
ENSGMOP00000011 ------------------------------------------------------------
XP_013979062.1_ ----QLSG--------SS--------ISWP-----------------------Y-VP-GQ
ENSDARP00000002 ----QLSG--------SS--------ISWP-----------------------Y-VP-GQ
ENSPNAP00000017 ----QLSG--------SS--------ISWP-----------------------Y-VP-GQ
ENSAMXP00005048 ----QLSG--------SS--------ISWP-----------------------Y-VP-GQ
ENSIPUP00000010 ----QLSG--------SS--------ISWP-----------------------Y-VP-GQ
ENSTRUP00000010 ----QLSG--------SS--------ISWP-----------------------Y-MS-GQ
ENSXMAP00000029 ----QLSG--------SS--------ISWP-----------------------Y-AT-GQ
ENSCVAP00000018 ----QLSG--------SS--------ISWP-----------------------Y-AA-GQ
ENSLACP00000012 ----LLSG--------ST--------FNWP-----------------------Y-VG-GQ
ENSXETP00000041 ----LLSG--------SS--------FNWP-----------------------Y-SS-GQ
ENSGALP00000044 ----LLSG--------ST--------FNWP-----------------------Y-GT-GQ
ENSPSIP00000015 ----LLSG--------ST--------FNWP-----------------------Y-GS-GQ
XP_007072117.1_ ----LLSG--------ST--------FNWP-----------------------Y-GT-GQ
XP_014459987.1_ ----LLSG--------ST--------FNWP-----------------------Y-GA-GQ
XP_015262308.1_ ----LLSG--------ST--------FNWP-----------------------Y-GT-GQ
ENSOANP00000016 ----LLSG--------ST--------FNWP-----------------------Y-TT-GQ
ENSMEUP00000012 ----LLSG--------ST--------FNWP-----------------------Y-AA-GQ
ENSP00000291442 ----LLSG--------ST--------FNWP-----------------------Y-GS-GQ
ENSSSCP00000014 ----LLSG--------ST--------FNWP-----------------------Y-GS-GQ
ENSMUSP00000002 ----LLSG--------ST--------FNWP-----------------------Y-GS-G-
XP_018586811.1_ ----QLSG--------SS--------ISWP-----------------------Y-TP-GQ
ENSXCOP00000026 ----QLSG--------SS--------ISWP-----------------------Y-VP-GQ
ENSNBRP00000028 ----QLSG--------SS--------ISWP-----------------------Y-AP-GQ
XP_030832791.1_ ----LLSG--------SS--------FSWP-----------------------Y-MT-MQ
ENSPSIP00000011 ----LLSG--------SS--------FNWP-----------------------Y-MS-IQ
KH.L17.15_Nr2f1 ----LLSG--------SS--------YGWP-----------------------YHMT-LQ
LotgiP126514_Nr ----LLSG--------NS--------FSWP-----------------------Y-MP-IQ
ENSFALP00000009 ----LLSG--------ST--------FNWP-----------------------Y-GA-GQ
ENSXCOP00000011 ----------------------------------------------------------IN
ENSXCOP00000005 ----LLS---------VA--------FLLPHIL-----------TCFVLICLKY-CKWRQ
XP_029186102.1_ ----LVIS--------SSPQVAATSPNNWP-----------------------A-TP-VF
XP_032239605.1_ ----LLSG--------LGGGVV-------P-----------------------W-LP-GP
XP_029186447.1_ ----LTSN--------SS--------A--PTVHGSL-------------------MA---
XP_001634378.2_ ----LTTG--------NQ--------S--PTTLAAA-------------------LANGK
XP_001636010.1_ ----LVSD--------VT---------SAPE---S--------------------MSPAK
                                                                            

XP_002109806.1_ ----------------------------------------
XP_029186020.1_ ----------------------------------------
XP_032233936.1_ ----------------------------------------
NP_001262499.1_ -----HTMWRQL-----TTT--------------------
CapteP171549_Nr ----------------------------------------
g9418.t1_Nr2f1/ ----------------------------------------
XP_019624146.1_ ----------------------------------------
XP_032809125.1_ ----------------------------------------
ENSEBUP00000011 ----------------------------------------
XP_032824766.1_ ----------------------------------------
XP_007891254.1_ ----------------------------------------
ctg66070_Nr2f1_ ----------------------------------------
ENSGALP00000033 CS--------------------------------------
ENSMEUP00000002 CS--------------------------------------
XP_006264114.1_ CS--------------------------------------
XP_037759164.1_ CS--------------------------------------
ENSOANP00000038 CS--------------------------------------
ENSP00000495420 CS--------------------------------------
ENSMUSP00000089 CS--------------------------------------
ENSXETP00000006 CS--------------------------------------
ENSDARP00000116 ----------------------------------------
ENSPNAP00000036 ----------------------------------------
ENSAMXP00005017 ----------------------------------------
ENSGMOP00000000 ----------------------------------------
ENSIPUP00000026 ----------------------------------------
ENSNBRP00000001 ----------------------------------------
XP_029115375.1_ ----------------------------------------
XP_014027894.1_ ----------------------------------------
XP_014016366.1_ ----------------------------------------
ENSLOCP00000001 ----------------------------------------
ENSFALP00000009 ----------------------------------------
ENSSSCP00000015 ----------------------------------------
ctg17543_Nr2f1_ ----------------------------------------
XP_041042847.1_ ----------------------------------------
XP_020392814.1_ ----------------------------------------
XP_015282619.1_ CS--------------------------------------
XP_007905008.1_ ----------------------------------------
ctg62759_Nr2f2_ ----------------------------------------
XP_041030925.1_ ----------------------------------------
XP_020382960.1_ ----------------------------------------
ENSLACP00000009 ----------------------------------------
ENSEBUP00000018 ----------------------------------------
ENSGALP00000073 ----------------------------------------
ENSMUSP00000086 ----------------------------------------
ENSPSIP00000019 ----------------------------------------
ENSFALP00000010 ----------------------------------------
ENSOANP00000014 NGQ-NEDLEEE-----------------------------
ENSMEUP00000000 ----------------------------------------
XP_007060431.2_ ----------------------------------------
XP_006270791.1_ ----------------------------------------
XP_015273868.1_ ----------------------------------------
ENSXETP00000031 ----------------------------------------
ENSP00000377721 ----------------------------------------
ENSSSCP00000002 ----------------------------------------
XP_029109033.1_ ----------------------------------------
ENSLACP00000019 ---------EDV-----CCV--------------------
ENSTRUP00000048 ----------------------------------------
ENSXMAP00000019 QTE-RHEIKKHF----------------------------
ctg95653_Nr2f2_ ----------------------------------------
ENSCVAP00000023 ----------------------------------------
ENSLOCP00000017 ----------------------------------------
XP_018594757.1_ ----------------------------------------
XP_018619549.2_ ----------------------------------------
ENSDARP00000107 ----------------------------------------
ENSTRUP00000088 ----------------------------------------
ENSXMAP00000014 ----------------------------------------
ENSCVAP00000001 ----------------------------------------
ENSXCOP00000003 ----------------------------------------
ENSNBRP00000027 ----------------------------------------
ENSPNAP00000030 ----------------------------------------
ENSAMXP00005019 ----------------------------------------
ENSIPUP00000007 ----------------------------------------
XP_013979582.1_ ----------------------------------------
XP_014004594.1_ ----------------------------------------
ENSGMOP00000016 ----------------------------------------
XP_028678282.1_ ----------------------------------------
ENSDARP00000010 ----------------------------------------
ENSPNAP00000024 ----------------------------------------
XP_028660587.1_ -----YLKKEQL-----KTIQRKSDRE-----DQNKT---
ENSEBUP00000001 ----------------------------------------
ENSLOCP00000010 -----------------------RDRGLSLHYNENGP---
ENSDARP00000040 -----------------------RDRPISIHYNENGP---
ENSSSAP00000017 -----------------------RDRPISLHYNENGP---
ENSSSAP00000095 -----------------------RDRPISLHYNENGP---
ENSPNAP00000021 -----------------------RDRPISIHYNENGP---
ENSAMXP00005043 -----------------------RDRPISLHYNENGP---
ENSIPUP00000009 -----------------------RDRPLSLHYNENGP---
ENSXMAP00000013 -----------------------RERPLSLHYNENGP---
ENSTRUP00000062 -----------------------RERPLSLHYNENGP---
XP_018595261.1_ -----------------------RDRPISLHYNENGP---
ENSGMOP00000016 ----------------------------------------
XP_028649848.1_ -----------------------RDRGLTLHYNETGH---
ENSLACP00000011 ----------------------------------------
ENSXETP00000014 ----------------------------------------
XP_019342006.1_ ----------------------------------------
XP_037739369.1_ ----------------------------------------
XP_015270008.1_ ----------------------------------------
XP_014681927.1_ ----------------------------------------
NP_001158369.1_ ----------------------------------------
XP_014032261.1_ ----------------------------------------
XP_041037625.1_ ----------------------------------------
XP_020380563.1_ ----------------------------------------
AGAP002544-PA.3 ----------------------------------------
XP_032829568.1_ ----------------------------------------
XP_007896989.1_ ----------------------------------------
ctg23986_Nr2f6_ ----------------------------------------
XP_041061550.1_ ----------------------------------------
ctg24393_Nr2f6_ ----------------------------------------
ENSLOCP00000003 ----------------------------------------
XP_028672412.1_ ----------------------------------------
XP_018601468.1_ ----------------------------------------
ENSDARP00000009 ----------------------------------------
XP_014045477.1_ ----------------------------------------
XP_013995327.1_ ----------------------------------------
ENSTRUP00000050 ----------------------------------------
ENSXMAP00000015 ----------------------------------------
ENSNBRP00000001 ----------------------------------------
ENSGMOP00000011 ----------------------------------------
XP_013979062.1_ ----------------------------------------
ENSDARP00000002 ----------------------------------------
ENSPNAP00000017 ----------------------------------------
ENSAMXP00005048 ----------------------------------------
ENSIPUP00000010 ----------------------------------------
ENSTRUP00000010 ----------------------------------------
ENSXMAP00000029 ----------------------------------------
ENSCVAP00000018 ----------------------------------------
ENSLACP00000012 -----------------------Q----------------
ENSXETP00000041 ----------------------------------------
ENSGALP00000044 ----------------------------------------
ENSPSIP00000015 ----------------------------------------
XP_007072117.1_ ----------------------------------------
XP_014459987.1_ ----------------------------------------
XP_015262308.1_ ----------------------------------------
ENSOANP00000016 ----------------------------------------
ENSMEUP00000012 ----------------------------------------
ENSP00000291442 ----------------------------------------
ENSSSCP00000014 ----------------------------------------
ENSMUSP00000002 ----------------------------------------
XP_018586811.1_ ----------------------------------------
ENSXCOP00000026 ----------------------------------------
ENSNBRP00000028 ----------------------------------------
XP_030832791.1_ ----------------------------------------
ENSPSIP00000011 CS--------------------------------------
KH.L17.15_Nr2f1 ----------------------------------------
LotgiP126514_Nr ----------------------------------------
ENSFALP00000009 ----------------------------------------
ENSXCOP00000011 ----------------------------------------
ENSXCOP00000005 --------KKQA----------------------------
XP_029186102.1_ PNCFTAGNMSEMNDMNSMTNS-----------NMNGGAVL
XP_032239605.1_ -----SPPLN-------CTTS-----------NMNVITQM
XP_029186447.1_ ----------------------------------------
XP_001634378.2_ -----GSPMS------------------------------
XP_001636010.1_ -----TSPVNQ-----------------------------
