# Supplementary material for: Origin and evolutionary landscape of Nr2f transcription factors across Metazoa
Source: PLoS One. 2021 Nov 22;16(11):e0254282. doi: 10.1371/journal.pone.0254282 (PMC8608329; doi:10.1371/journal.pone.0254282)
Supplement: S8 File — (XLSX) [file pone.0254282.s012.xlsx]

## Sheet: Sheet1
S8 File. List of species used for our evolutionary analyses
Common name	Latin name	Phylum
Placozoan	Trichoplax adhaerens	Placozoa
Fresh-water polyp	Hydra vulgaris	Cnidaria
Snail fur	Hydractinia echinata	Cnidaria
Staghorn Coral	Acropora millepora	Cnidaria
Starlet sea anemone	Nematostella vectensis	Cnidaria
Mosquito	Anopheles gambiae	Arthropoda (Insecta)
Fruit fly	Drosophila melanogaster	Arthropoda (Insecta)
Water flea	Daphnia magna	Arthropoda (Crustacea)
Polychaete	Capitella teleta	Annelida
Brachiopod	Lingula anatina	Brachiopoda
Owl limpet	Lottia gigantea	Mollusca (Gasteropoda)
Octopus	Octopus bimaculoides	Mollusca (Cephalopoda)
Great scallop	Pecten maximus	Mollusca (Bivalvia)
Filarial nematode	Brugia malayi	Nematoda
Filarial nematode	Onchocerca volvulus	Nematoda
Nematod worm	Caenorhabditis elegans	Nematoda
Priapulid	Priapulus caudatus	Priapulida
Acorn worm	Saccoglossus kowalevskii	Hemichordata
Purple sea urchin	Strongylocentrotus purpuratus	Echinodermata
Chinese Amphioxus	Branchiostoma belcheri	Chordata (Cephalochordata)
Sea squirt	Ciona robusta	Chordata (Tunicata)
Sea squirt	Phallusia mammillata	Chordata (Tunicata)
Appendicularian	Oikopleura dioica	Chordata (Tunicata)
Sea lamprey	Petromyzon marinus	Chordata (Agnatha)
Inshore Hagfish	Eptatretus burgeri	Chordata (Agnatha)
Australian ghostshark	Callorhinchus milii	Chordata (Chondrichthyes )
Whale shark	Rhincodon typus	Chordata (Chondrichthyes )
Great white shark	Carcharodon carcharias	Chordata (Chondrichthyes )
Small-spotted catshark	Scyliorhinus canicula	Chordata (Chondrichthyes )
Little skate	Leucoraja erinacea	Chordata (Chondrichthyes )
Spotted gar	Lepisosteus oculatus	Chordata (Holostea)
Bichir-reedfish	Erpetoichthys calabaricus	Chordata (Holostea)
Zebrafish	Danio rerio	Chordata (Teleostea)
Asian bony-tongue	Scleropages formosus	Chordata (Teleostea)
Atlantic salmon	Salmo salar	Chordata (Teleostea)
Rainbow trout	Oncorhynchus mykiss	Chordata (Teleostea)
Sockeye salmon	Oncorhynchus nerka	Chordata (Teleostea)
Lake whitefish	Coregonus clupeaformis	Chordata (Teleostea)
Fugu	Takifugu rubripes	Chordata (Teleostea)
Platyfish	Xiphophorus maculatus	Chordata (Teleostea)
Monterrey platyfish	Xiphophorus couchianus	Chordata (Teleostea)
Red-bellied piranha	Pygocentrus nattereri	Chordata (Teleostea)
Princess cichlid	Neolamprologus brichardi	Chordata (Teleostea)
Nile tilapia	Oreochromis niloticus	Chordata (Teleostea)
Zebra mbuna	Maylandia zebra	Chordata (Teleostea)
Atlantic cod	Gadus morhua	Chordata (Teleostea)
Cavefish	Astyanax mexicanus	Chordata (Teleostea)
Channel catfish	Ictalurus punctatus	Chordata (Teleostea)
Sheepshead minnow	Cyprinodon variegatus	Chordata (Teleostea)
Coelacanth	Latimeria chalumnae	Chordata(Sarcopterygii)
Frog	Xenopus tropicalis	Chordata (Amphibia)
Chinese softshell turtle	Pelodiscus sinensis	Chordata (Reptilia)
Green sea turtle	Chelonia mydas	Chordata (Reptilia)
American alligator	Alligator mississippiensis	Chordata (Reptilia)
Schlegel's Japanese gecko	Gekko japonicus	Chordata (Reptilia)
Chicken	Gallus gallus	Chordata (Aves)
Collared flycatcher	Ficedula albicollis	Chordata (Aves)
Pig	Sus scrofa	Chordata (Mammalia)
Mouse	Mus musculus	Chordata (Mammalia)
Tammar wallaby	Notamacropus eugenii	Chordata (Mammalia)
Ornithorhynchus	Ornithorhynchus anatinus	Chordata (Mammalia)
Human	Homo sapiens	Chordata (Mammalia)
